# Supplementary material for: Dissecting the causal pathway linking HbA1c to oral cavity cancer via immune cell modulation: a bidirectional mendelian randomization analysis
Source: Front Oncol. 2026 Feb 13;16:1768761. doi: 10.3389/fonc.2026.1768761 (PMC12945784; doi:10.3389/fonc.2026.1768761)
Supplement: Supplementary file 2 [file Table2.xlsx]

## Sheet: Leave-one-out
	exposure	outcome	id.exposure	id.outcome	samplesize	SNP	b	se	p
1	|| id:ieu-b-104	Oral cavity cancer || id:ieu-b-4961	ieu-b-104	ieu-b-4961	372373	rs10005540	-0.000718351	0.000232991	0.0020481
2	|| id:ieu-b-104	Oral cavity cancer || id:ieu-b-4961	ieu-b-104	ieu-b-4961	372373	rs10006551	-0.000714802	0.000233007	0.00215692
3	|| id:ieu-b-104	Oral cavity cancer || id:ieu-b-4961	ieu-b-104	ieu-b-4961	372373	rs10020333	-0.000718446	0.00023306	0.00205154
4	|| id:ieu-b-104	Oral cavity cancer || id:ieu-b-4961	ieu-b-104	ieu-b-4961	372373	rs10020712	-0.000716086	0.000233027	0.00211938
5	|| id:ieu-b-104	Oral cavity cancer || id:ieu-b-4961	ieu-b-104	ieu-b-4961	372373	rs10037493	-0.000724585	0.000233255	0.00189372
6	|| id:ieu-b-104	Oral cavity cancer || id:ieu-b-4961	ieu-b-104	ieu-b-4961	372373	rs10050761	-0.000713973	0.000233014	0.00218339
7	|| id:ieu-b-104	Oral cavity cancer || id:ieu-b-4961	ieu-b-104	ieu-b-4961	372373	rs10075659	-0.00071125	0.000232972	0.00226608
8	|| id:ieu-b-104	Oral cavity cancer || id:ieu-b-4961	ieu-b-104	ieu-b-4961	372373	rs10076022	-0.000710652	0.000232925	0.00228092
9	|| id:ieu-b-104	Oral cavity cancer || id:ieu-b-4961	ieu-b-104	ieu-b-4961	372373	rs10097055	-0.000717223	0.000233007	0.00208316
10	|| id:ieu-b-104	Oral cavity cancer || id:ieu-b-4961	ieu-b-104	ieu-b-4961	372373	rs10100215	-0.000713094	0.000232994	0.00220914
11	|| id:ieu-b-104	Oral cavity cancer || id:ieu-b-4961	ieu-b-104	ieu-b-4961	372373	rs10105843	-0.000722518	0.000232937	0.00192362
12	|| id:ieu-b-104	Oral cavity cancer || id:ieu-b-4961	ieu-b-104	ieu-b-4961	372373	rs1012242	-0.000719407	0.000233017	0.00201941
13	|| id:ieu-b-104	Oral cavity cancer || id:ieu-b-4961	ieu-b-104	ieu-b-4961	372373	rs10141786	-0.000714565	0.000233083	0.00217154
14	|| id:ieu-b-104	Oral cavity cancer || id:ieu-b-4961	ieu-b-104	ieu-b-4961	372373	rs1014555	-0.000717131	0.000233027	0.00208774
15	|| id:ieu-b-104	Oral cavity cancer || id:ieu-b-4961	ieu-b-104	ieu-b-4961	372373	rs10168801	-0.000724122	0.000232968	0.00188203
16	|| id:ieu-b-104	Oral cavity cancer || id:ieu-b-4961	ieu-b-104	ieu-b-4961	372373	rs10177049	-0.000717146	0.000233031	0.00208767
17	|| id:ieu-b-104	Oral cavity cancer || id:ieu-b-4961	ieu-b-104	ieu-b-4961	372373	rs10181400	-0.000715741	0.00023301	0.00212833
18	|| id:ieu-b-104	Oral cavity cancer || id:ieu-b-4961	ieu-b-104	ieu-b-4961	372373	rs1019668	-0.000723144	0.000232962	0.00190842
19	|| id:ieu-b-104	Oral cavity cancer || id:ieu-b-4961	ieu-b-104	ieu-b-4961	372373	rs10202701	-0.000722498	0.000232923	0.00192294
20	|| id:ieu-b-104	Oral cavity cancer || id:ieu-b-4961	ieu-b-104	ieu-b-4961	372373	rs10220859	-0.000707268	0.000232766	0.00237733
21	|| id:ieu-b-104	Oral cavity cancer || id:ieu-b-4961	ieu-b-104	ieu-b-4961	372373	rs10223338	-0.000714943	0.00023306	0.00215758
22	|| id:ieu-b-104	Oral cavity cancer || id:ieu-b-4961	ieu-b-104	ieu-b-4961	372373	rs10239195	-0.000719858	0.000232977	0.00200272
23	|| id:ieu-b-104	Oral cavity cancer || id:ieu-b-4961	ieu-b-104	ieu-b-4961	372373	rs10243150	-0.00071012	0.000232961	0.00230191
24	|| id:ieu-b-104	Oral cavity cancer || id:ieu-b-4961	ieu-b-104	ieu-b-4961	372373	rs10257629	-0.000715781	0.000233015	0.00212753
25	|| id:ieu-b-104	Oral cavity cancer || id:ieu-b-4961	ieu-b-104	ieu-b-4961	372373	rs1026477	-0.000716855	0.000233037	0.00209696
26	|| id:ieu-b-104	Oral cavity cancer || id:ieu-b-4961	ieu-b-104	ieu-b-4961	372373	rs10279223	-0.000711445	0.000232957	0.00225825
27	|| id:ieu-b-104	Oral cavity cancer || id:ieu-b-4961	ieu-b-104	ieu-b-4961	372373	rs10279715	-0.000714065	0.000233018	0.00218092
28	|| id:ieu-b-104	Oral cavity cancer || id:ieu-b-4961	ieu-b-104	ieu-b-4961	372373	rs10283100	-0.000717403	0.00023309	0.00208535
29	|| id:ieu-b-104	Oral cavity cancer || id:ieu-b-4961	ieu-b-104	ieu-b-4961	372373	rs1028488	-0.000711287	0.000232964	0.00226411
30	|| id:ieu-b-104	Oral cavity cancer || id:ieu-b-4961	ieu-b-104	ieu-b-4961	372373	rs10305677	-0.000718029	0.000233015	0.00205976
31	|| id:ieu-b-104	Oral cavity cancer || id:ieu-b-4961	ieu-b-104	ieu-b-4961	372373	rs1042704	-0.000714278	0.000233015	0.00217395
32	|| id:ieu-b-104	Oral cavity cancer || id:ieu-b-4961	ieu-b-104	ieu-b-4961	372373	rs10430529	-0.000710064	0.000232885	0.00229615
33	|| id:ieu-b-104	Oral cavity cancer || id:ieu-b-4961	ieu-b-104	ieu-b-4961	372373	rs10431570	-0.000713796	0.000233035	0.00219104
34	|| id:ieu-b-104	Oral cavity cancer || id:ieu-b-4961	ieu-b-104	ieu-b-4961	372373	rs10456432	-0.000720199	0.000232991	0.00199417
35	|| id:ieu-b-104	Oral cavity cancer || id:ieu-b-4961	ieu-b-104	ieu-b-4961	372373	rs10459170	-0.000730748	0.000232513	0.00167322
36	|| id:ieu-b-104	Oral cavity cancer || id:ieu-b-4961	ieu-b-104	ieu-b-4961	372373	rs10461050	-0.000723246	0.000232952	0.00190472
37	|| id:ieu-b-104	Oral cavity cancer || id:ieu-b-4961	ieu-b-104	ieu-b-4961	372373	rs1046276	-0.000718012	0.00023309	0.00206724
38	|| id:ieu-b-104	Oral cavity cancer || id:ieu-b-4961	ieu-b-104	ieu-b-4961	372373	rs1046934	-0.000714208	0.00023305	0.00217953
39	|| id:ieu-b-104	Oral cavity cancer || id:ieu-b-4961	ieu-b-104	ieu-b-4961	372373	rs10475282	-0.00071485	0.000233046	0.00215912
40	|| id:ieu-b-104	Oral cavity cancer || id:ieu-b-4961	ieu-b-104	ieu-b-4961	372373	rs1047891	-0.000716116	0.000233007	0.0021166
41	|| id:ieu-b-104	Oral cavity cancer || id:ieu-b-4961	ieu-b-104	ieu-b-4961	372373	rs10490099	-0.000707219	0.000232753	0.00237764
42	|| id:ieu-b-104	Oral cavity cancer || id:ieu-b-4961	ieu-b-104	ieu-b-4961	372373	rs10490551	-0.000728283	0.000232884	0.00176456
43	|| id:ieu-b-104	Oral cavity cancer || id:ieu-b-4961	ieu-b-104	ieu-b-4961	372373	rs1049872	-0.000715085	0.000233045	0.00215182
44	|| id:ieu-b-104	Oral cavity cancer || id:ieu-b-4961	ieu-b-104	ieu-b-4961	372373	rs10502879	-0.000717369	0.000233011	0.00207912
45	|| id:ieu-b-104	Oral cavity cancer || id:ieu-b-4961	ieu-b-104	ieu-b-4961	372373	rs10503390	-0.000713843	0.000233035	0.00218951
46	|| id:ieu-b-104	Oral cavity cancer || id:ieu-b-4961	ieu-b-104	ieu-b-4961	372373	rs10506472	-0.000714555	0.000233007	0.00216459
47	|| id:ieu-b-104	Oral cavity cancer || id:ieu-b-4961	ieu-b-104	ieu-b-4961	372373	rs10508468	-0.000718534	0.000232991	0.00204264
48	|| id:ieu-b-104	Oral cavity cancer || id:ieu-b-4961	ieu-b-104	ieu-b-4961	372373	rs1057941	-0.000719348	0.000233	0.00201964
49	|| id:ieu-b-104	Oral cavity cancer || id:ieu-b-4961	ieu-b-104	ieu-b-4961	372373	rs1058157	-0.000709664	0.000232998	0.00232067
50	|| id:ieu-b-104	Oral cavity cancer || id:ieu-b-4961	ieu-b-104	ieu-b-4961	372373	rs1061837	-0.000714758	0.000233011	0.00215864
51	|| id:ieu-b-104	Oral cavity cancer || id:ieu-b-4961	ieu-b-104	ieu-b-4961	372373	rs10740447	-0.000724869	0.000232801	0.00184767
52	|| id:ieu-b-104	Oral cavity cancer || id:ieu-b-4961	ieu-b-104	ieu-b-4961	372373	rs1075645	-0.00071877	0.000232983	0.00203504
53	|| id:ieu-b-104	Oral cavity cancer || id:ieu-b-4961	ieu-b-104	ieu-b-4961	372373	rs10761495	-0.000717372	0.000233019	0.00207975
54	|| id:ieu-b-104	Oral cavity cancer || id:ieu-b-4961	ieu-b-104	ieu-b-4961	372373	rs10761781	-0.000721008	0.00023296	0.00196825
55	|| id:ieu-b-104	Oral cavity cancer || id:ieu-b-4961	ieu-b-104	ieu-b-4961	372373	rs10762529	-0.000705729	0.000232686	0.00242165
56	|| id:ieu-b-104	Oral cavity cancer || id:ieu-b-4961	ieu-b-104	ieu-b-4961	372373	rs10769254	-0.000714194	0.000233013	0.00217647
57	|| id:ieu-b-104	Oral cavity cancer || id:ieu-b-4961	ieu-b-104	ieu-b-4961	372373	rs10771750	-0.00071902	0.000233052	0.0020339
58	|| id:ieu-b-104	Oral cavity cancer || id:ieu-b-4961	ieu-b-104	ieu-b-4961	372373	rs10779542	-0.00071377	0.000232994	0.00218792
59	|| id:ieu-b-104	Oral cavity cancer || id:ieu-b-4961	ieu-b-104	ieu-b-4961	372373	rs10791902	-0.000703636	0.000232832	0.00251044
60	|| id:ieu-b-104	Oral cavity cancer || id:ieu-b-4961	ieu-b-104	ieu-b-4961	372373	rs1080538	-0.000715961	0.000233025	0.00212295
61	|| id:ieu-b-104	Oral cavity cancer || id:ieu-b-4961	ieu-b-104	ieu-b-4961	372373	rs10810237	-0.000706476	0.000232748	0.00240238
62	|| id:ieu-b-104	Oral cavity cancer || id:ieu-b-4961	ieu-b-104	ieu-b-4961	372373	rs10838435	-0.000720047	0.000233012	0.00200042
63	|| id:ieu-b-104	Oral cavity cancer || id:ieu-b-4961	ieu-b-104	ieu-b-4961	372373	rs10841561	-0.000712366	0.000232982	0.00223116
64	|| id:ieu-b-104	Oral cavity cancer || id:ieu-b-4961	ieu-b-104	ieu-b-4961	372373	rs10841577	-0.000715512	0.000233019	0.00213622
65	|| id:ieu-b-104	Oral cavity cancer || id:ieu-b-4961	ieu-b-104	ieu-b-4961	372373	rs10848466	-0.000714315	0.000233003	0.00217168
66	|| id:ieu-b-104	Oral cavity cancer || id:ieu-b-4961	ieu-b-104	ieu-b-4961	372373	rs10848835	-0.000712978	0.000233051	0.00221837
67	|| id:ieu-b-104	Oral cavity cancer || id:ieu-b-4961	ieu-b-104	ieu-b-4961	372373	rs10882162	-0.000714492	0.000233074	0.00217296
68	|| id:ieu-b-104	Oral cavity cancer || id:ieu-b-4961	ieu-b-104	ieu-b-4961	372373	rs10882371	-0.000720386	0.000232939	0.00198411
69	|| id:ieu-b-104	Oral cavity cancer || id:ieu-b-4961	ieu-b-104	ieu-b-4961	372373	rs10888385	-0.000710751	0.0002331	0.00229508
70	|| id:ieu-b-104	Oral cavity cancer || id:ieu-b-4961	ieu-b-104	ieu-b-4961	372373	rs10898531	-0.000720623	0.000232967	0.00197982
71	|| id:ieu-b-104	Oral cavity cancer || id:ieu-b-4961	ieu-b-104	ieu-b-4961	372373	rs10929386	-0.000723245	0.00023307	0.00191492
72	|| id:ieu-b-104	Oral cavity cancer || id:ieu-b-4961	ieu-b-104	ieu-b-4961	372373	rs10932775	-0.000713331	0.000232989	0.00220118
73	|| id:ieu-b-104	Oral cavity cancer || id:ieu-b-4961	ieu-b-104	ieu-b-4961	372373	rs10947428	-0.000704431	0.000232779	0.00247663
74	|| id:ieu-b-104	Oral cavity cancer || id:ieu-b-4961	ieu-b-104	ieu-b-4961	372373	rs10951758	-0.000718931	0.000232977	0.00202977
75	|| id:ieu-b-104	Oral cavity cancer || id:ieu-b-4961	ieu-b-104	ieu-b-4961	372373	rs10963605	-0.000716755	0.000233015	0.00209792
76	|| id:ieu-b-104	Oral cavity cancer || id:ieu-b-4961	ieu-b-104	ieu-b-4961	372373	rs10983157	-0.000721518	0.000232959	0.00195364
77	|| id:ieu-b-104	Oral cavity cancer || id:ieu-b-4961	ieu-b-104	ieu-b-4961	372373	rs10987006	-0.000713958	0.000233004	0.00218294
78	|| id:ieu-b-104	Oral cavity cancer || id:ieu-b-4961	ieu-b-104	ieu-b-4961	372373	rs11000765	-0.000719257	0.000233066	0.00202824
79	|| id:ieu-b-104	Oral cavity cancer || id:ieu-b-4961	ieu-b-104	ieu-b-4961	372373	rs11005857	-0.000713934	0.000232993	0.00218266
80	|| id:ieu-b-104	Oral cavity cancer || id:ieu-b-4961	ieu-b-104	ieu-b-4961	372373	rs1102077	-0.000716695	0.000233157	0.00211295
81	|| id:ieu-b-104	Oral cavity cancer || id:ieu-b-4961	ieu-b-104	ieu-b-4961	372373	rs11022692	-0.000707971	0.000232839	0.00236101
82	|| id:ieu-b-104	Oral cavity cancer || id:ieu-b-4961	ieu-b-104	ieu-b-4961	372373	rs11042902	-0.000710433	0.000232951	0.00229061
83	|| id:ieu-b-104	Oral cavity cancer || id:ieu-b-4961	ieu-b-104	ieu-b-4961	372373	rs11045365	-0.000716885	0.000233014	0.0020939
84	|| id:ieu-b-104	Oral cavity cancer || id:ieu-b-4961	ieu-b-104	ieu-b-4961	372373	rs11049381	-0.000708561	0.000233033	0.00236109
85	|| id:ieu-b-104	Oral cavity cancer || id:ieu-b-4961	ieu-b-104	ieu-b-4961	372373	rs11063069	-0.000720233	0.000232965	0.00199086
86	|| id:ieu-b-104	Oral cavity cancer || id:ieu-b-4961	ieu-b-104	ieu-b-4961	372373	rs11073816	-0.000721933	0.00023302	0.00194726
87	|| id:ieu-b-104	Oral cavity cancer || id:ieu-b-4961	ieu-b-104	ieu-b-4961	372373	rs11076747	-0.000719619	0.000232999	0.00201171
88	|| id:ieu-b-104	Oral cavity cancer || id:ieu-b-4961	ieu-b-104	ieu-b-4961	372373	rs11079572	-0.000714155	0.00023304	0.00218018
89	|| id:ieu-b-104	Oral cavity cancer || id:ieu-b-4961	ieu-b-104	ieu-b-4961	372373	rs11082304	-0.000722098	0.000232929	0.00193472
90	|| id:ieu-b-104	Oral cavity cancer || id:ieu-b-4961	ieu-b-104	ieu-b-4961	372373	rs11082383	-0.00071081	0.00023292	0.00227518
91	|| id:ieu-b-104	Oral cavity cancer || id:ieu-b-4961	ieu-b-104	ieu-b-4961	372373	rs11085744	-0.000719419	0.000233102	0.00202676
92	|| id:ieu-b-104	Oral cavity cancer || id:ieu-b-4961	ieu-b-104	ieu-b-4961	372373	rs11100849	-0.000712914	0.000232988	0.00221434
93	|| id:ieu-b-104	Oral cavity cancer || id:ieu-b-4961	ieu-b-104	ieu-b-4961	372373	rs111066305	-0.000723995	0.000232853	0.00187571
94	|| id:ieu-b-104	Oral cavity cancer || id:ieu-b-4961	ieu-b-104	ieu-b-4961	372373	rs111069157	-0.000706324	0.00023284	0.00241717
95	|| id:ieu-b-104	Oral cavity cancer || id:ieu-b-4961	ieu-b-104	ieu-b-4961	372373	rs11106993	-0.0007187	0.000232992	0.00203784
96	|| id:ieu-b-104	Oral cavity cancer || id:ieu-b-4961	ieu-b-104	ieu-b-4961	372373	rs11107138	-0.000714552	0.000233057	0.00216943
97	|| id:ieu-b-104	Oral cavity cancer || id:ieu-b-4961	ieu-b-104	ieu-b-4961	372373	rs11113203	-0.000714837	0.000233021	0.00215721
98	|| id:ieu-b-104	Oral cavity cancer || id:ieu-b-4961	ieu-b-104	ieu-b-4961	372373	rs11118366	-0.000721514	0.000232949	0.00195293
99	|| id:ieu-b-104	Oral cavity cancer || id:ieu-b-4961	ieu-b-104	ieu-b-4961	372373	rs11118683	-0.000717798	0.000233037	0.00206866
100	|| id:ieu-b-104	Oral cavity cancer || id:ieu-b-4961	ieu-b-104	ieu-b-4961	372373	rs111254487	-0.00071067	0.00023307	0.00229474
101	|| id:ieu-b-104	Oral cavity cancer || id:ieu-b-4961	ieu-b-104	ieu-b-4961	372373	rs11150588	-0.000718142	0.000233004	0.00205548
102	|| id:ieu-b-104	Oral cavity cancer || id:ieu-b-4961	ieu-b-104	ieu-b-4961	372373	rs11150623	-0.000711497	0.000232962	0.00225716
103	|| id:ieu-b-104	Oral cavity cancer || id:ieu-b-4961	ieu-b-104	ieu-b-4961	372373	rs1115163	-0.000724596	0.000232811	0.00185583
104	|| id:ieu-b-104	Oral cavity cancer || id:ieu-b-4961	ieu-b-104	ieu-b-4961	372373	rs111625890	-0.000716801	0.000233011	0.00209623
105	|| id:ieu-b-104	Oral cavity cancer || id:ieu-b-4961	ieu-b-104	ieu-b-4961	372373	rs11170395	-0.000709568	0.000232947	0.00231871
106	|| id:ieu-b-104	Oral cavity cancer || id:ieu-b-4961	ieu-b-104	ieu-b-4961	372373	rs11175915	-0.00071318	0.000233008	0.00220778
107	|| id:ieu-b-104	Oral cavity cancer || id:ieu-b-4961	ieu-b-104	ieu-b-4961	372373	rs1118204	-0.000710436	0.000232971	0.00229251
108	|| id:ieu-b-104	Oral cavity cancer || id:ieu-b-4961	ieu-b-104	ieu-b-4961	372373	rs11195295	-0.000716816	0.000233017	0.00209633
109	|| id:ieu-b-104	Oral cavity cancer || id:ieu-b-4961	ieu-b-104	ieu-b-4961	372373	rs11202328	-0.000719512	0.000232981	0.00201311
110	|| id:ieu-b-104	Oral cavity cancer || id:ieu-b-4961	ieu-b-104	ieu-b-4961	372373	rs112037627	-0.000713498	0.000232985	0.00219559
111	|| id:ieu-b-104	Oral cavity cancer || id:ieu-b-4961	ieu-b-104	ieu-b-4961	372373	rs11229043	-0.000718864	0.00023298	0.00203199
112	|| id:ieu-b-104	Oral cavity cancer || id:ieu-b-4961	ieu-b-104	ieu-b-4961	372373	rs112310209	-0.000719371	0.000232968	0.00201606
113	|| id:ieu-b-104	Oral cavity cancer || id:ieu-b-4961	ieu-b-104	ieu-b-4961	372373	rs112368459	-0.000709772	0.000232903	0.00230753
114	|| id:ieu-b-104	Oral cavity cancer || id:ieu-b-4961	ieu-b-104	ieu-b-4961	372373	rs11247223	-0.000714746	0.000233005	0.0021585
115	|| id:ieu-b-104	Oral cavity cancer || id:ieu-b-4961	ieu-b-104	ieu-b-4961	372373	rs11247848	-0.000721501	0.000233053	0.00196236
116	|| id:ieu-b-104	Oral cavity cancer || id:ieu-b-4961	ieu-b-104	ieu-b-4961	372373	rs112500920	-0.000713399	0.000232984	0.00219854
117	|| id:ieu-b-104	Oral cavity cancer || id:ieu-b-4961	ieu-b-104	ieu-b-4961	372373	rs11252681	-0.000721204	0.000232966	0.00196321
118	|| id:ieu-b-104	Oral cavity cancer || id:ieu-b-4961	ieu-b-104	ieu-b-4961	372373	rs11259951	-0.000718871	0.000233053	0.00203844
119	|| id:ieu-b-104	Oral cavity cancer || id:ieu-b-4961	ieu-b-104	ieu-b-4961	372373	rs11259993	-0.000720835	0.00023299	0.0019758
120	|| id:ieu-b-104	Oral cavity cancer || id:ieu-b-4961	ieu-b-104	ieu-b-4961	372373	rs112750937	-0.000722809	0.000232879	0.00191057
121	|| id:ieu-b-104	Oral cavity cancer || id:ieu-b-4961	ieu-b-104	ieu-b-4961	372373	rs112753273	-0.000706065	0.000232831	0.00242516
122	|| id:ieu-b-104	Oral cavity cancer || id:ieu-b-4961	ieu-b-104	ieu-b-4961	372373	rs112766425	-0.000727948	0.00023268	0.00175676
123	|| id:ieu-b-104	Oral cavity cancer || id:ieu-b-4961	ieu-b-104	ieu-b-4961	372373	rs113252144	-0.000705964	0.000232972	0.00244353
124	|| id:ieu-b-104	Oral cavity cancer || id:ieu-b-4961	ieu-b-104	ieu-b-4961	372373	rs113289555	-0.000716326	0.00023301	0.00211047
125	|| id:ieu-b-104	Oral cavity cancer || id:ieu-b-4961	ieu-b-104	ieu-b-4961	372373	rs113536059	-0.000713258	0.000232979	0.00220257
126	|| id:ieu-b-104	Oral cavity cancer || id:ieu-b-4961	ieu-b-104	ieu-b-4961	372373	rs113586133	-0.000722641	0.000232869	0.00191438
127	|| id:ieu-b-104	Oral cavity cancer || id:ieu-b-4961	ieu-b-104	ieu-b-4961	372373	rs113677376	-0.000717206	0.000233009	0.0020838
128	|| id:ieu-b-104	Oral cavity cancer || id:ieu-b-4961	ieu-b-104	ieu-b-4961	372373	rs113765736	-0.000715871	0.00023312	0.00213464
129	|| id:ieu-b-104	Oral cavity cancer || id:ieu-b-4961	ieu-b-104	ieu-b-4961	372373	rs113883177	-0.000709896	0.000232906	0.00230373
130	|| id:ieu-b-104	Oral cavity cancer || id:ieu-b-4961	ieu-b-104	ieu-b-4961	372373	rs113898003	-0.000706946	0.000233209	0.00243433
131	|| id:ieu-b-104	Oral cavity cancer || id:ieu-b-4961	ieu-b-104	ieu-b-4961	372373	rs114085331	-0.000709022	0.00023291	0.00233312
132	|| id:ieu-b-104	Oral cavity cancer || id:ieu-b-4961	ieu-b-104	ieu-b-4961	372373	rs114295350	-0.000715082	0.000233151	0.00216198
133	|| id:ieu-b-104	Oral cavity cancer || id:ieu-b-4961	ieu-b-104	ieu-b-4961	372373	rs114457933	-0.000726441	0.000232658	0.00179413
134	|| id:ieu-b-104	Oral cavity cancer || id:ieu-b-4961	ieu-b-104	ieu-b-4961	372373	rs114653222	-0.000717196	0.000233016	0.0020848
135	|| id:ieu-b-104	Oral cavity cancer || id:ieu-b-4961	ieu-b-104	ieu-b-4961	372373	rs11503023	-0.000710902	0.000232967	0.00227689
136	|| id:ieu-b-104	Oral cavity cancer || id:ieu-b-4961	ieu-b-104	ieu-b-4961	372373	rs115092198	-0.00071999	0.000232955	0.001997
137	|| id:ieu-b-104	Oral cavity cancer || id:ieu-b-4961	ieu-b-104	ieu-b-4961	372373	rs115152027	-0.00071339	0.000233018	0.00220217
138	|| id:ieu-b-104	Oral cavity cancer || id:ieu-b-4961	ieu-b-104	ieu-b-4961	372373	rs11559147	-0.000720364	0.000232968	0.00198738
139	|| id:ieu-b-104	Oral cavity cancer || id:ieu-b-4961	ieu-b-104	ieu-b-4961	372373	rs11568828	-0.000710894	0.000233	0.00228045
140	|| id:ieu-b-104	Oral cavity cancer || id:ieu-b-4961	ieu-b-104	ieu-b-4961	372373	rs11577403	-0.000709016	0.000232832	0.00232536
141	|| id:ieu-b-104	Oral cavity cancer || id:ieu-b-4961	ieu-b-104	ieu-b-4961	372373	rs11580126	-0.000719124	0.000232998	0.00202596
142	|| id:ieu-b-104	Oral cavity cancer || id:ieu-b-4961	ieu-b-104	ieu-b-4961	372373	rs11582434	-0.000720802	0.000232931	0.00197157
143	|| id:ieu-b-104	Oral cavity cancer || id:ieu-b-4961	ieu-b-104	ieu-b-4961	372373	rs11594235	-0.000715635	0.000233018	0.00213234
144	|| id:ieu-b-104	Oral cavity cancer || id:ieu-b-4961	ieu-b-104	ieu-b-4961	372373	rs11594905	-0.000721082	0.000232944	0.00196467
145	|| id:ieu-b-104	Oral cavity cancer || id:ieu-b-4961	ieu-b-104	ieu-b-4961	372373	rs115984130	-0.000720258	0.000233101	0.00200228
146	|| id:ieu-b-104	Oral cavity cancer || id:ieu-b-4961	ieu-b-104	ieu-b-4961	372373	rs11605163	-0.000716777	0.00023302	0.00209778
147	|| id:ieu-b-104	Oral cavity cancer || id:ieu-b-4961	ieu-b-104	ieu-b-4961	372373	rs11621587	-0.00070074	0.000232947	0.00262844
148	|| id:ieu-b-104	Oral cavity cancer || id:ieu-b-4961	ieu-b-104	ieu-b-4961	372373	rs11629522	-0.000720035	0.000232952	0.0019954
149	|| id:ieu-b-104	Oral cavity cancer || id:ieu-b-4961	ieu-b-104	ieu-b-4961	372373	rs11638966	-0.000719901	0.000232968	0.00200072
150	|| id:ieu-b-104	Oral cavity cancer || id:ieu-b-4961	ieu-b-104	ieu-b-4961	372373	rs11640911	-0.000718204	0.000232999	0.0020532
151	|| id:ieu-b-104	Oral cavity cancer || id:ieu-b-4961	ieu-b-104	ieu-b-4961	372373	rs11645016	-0.00071271	0.000233026	0.00222451
152	|| id:ieu-b-104	Oral cavity cancer || id:ieu-b-4961	ieu-b-104	ieu-b-4961	372373	rs11645303	-0.000726368	0.000232938	0.00181907
153	|| id:ieu-b-104	Oral cavity cancer || id:ieu-b-4961	ieu-b-104	ieu-b-4961	372373	rs116460699	-0.000708929	0.00023287	0.00233217
154	|| id:ieu-b-104	Oral cavity cancer || id:ieu-b-4961	ieu-b-104	ieu-b-4961	372373	rs11648277	-0.00071262	0.000232982	0.00222302
155	|| id:ieu-b-104	Oral cavity cancer || id:ieu-b-4961	ieu-b-104	ieu-b-4961	372373	rs11651123	-0.000732502	0.000232896	0.00165978
156	|| id:ieu-b-104	Oral cavity cancer || id:ieu-b-4961	ieu-b-104	ieu-b-4961	372373	rs11651212	-0.000720107	0.000232953	0.00199339
157	|| id:ieu-b-104	Oral cavity cancer || id:ieu-b-4961	ieu-b-104	ieu-b-4961	372373	rs11652858	-0.000713796	0.000232998	0.00218748
158	|| id:ieu-b-104	Oral cavity cancer || id:ieu-b-4961	ieu-b-104	ieu-b-4961	372373	rs11658219	-0.000720033	0.00023299	0.00199888
159	|| id:ieu-b-104	Oral cavity cancer || id:ieu-b-4961	ieu-b-104	ieu-b-4961	372373	rs11658976	-0.000716156	0.000233012	0.0021158
160	|| id:ieu-b-104	Oral cavity cancer || id:ieu-b-4961	ieu-b-104	ieu-b-4961	372373	rs11664776	-0.000715116	0.000233034	0.00214983
161	|| id:ieu-b-104	Oral cavity cancer || id:ieu-b-4961	ieu-b-104	ieu-b-4961	372373	rs11668582	-0.000712902	0.000233038	0.00221956
162	|| id:ieu-b-104	Oral cavity cancer || id:ieu-b-4961	ieu-b-104	ieu-b-4961	372373	rs116894149	-0.00072395	0.000232833	0.00187522
163	|| id:ieu-b-104	Oral cavity cancer || id:ieu-b-4961	ieu-b-104	ieu-b-4961	372373	rs116948503	-0.000724533	0.000232776	0.00185463
164	|| id:ieu-b-104	Oral cavity cancer || id:ieu-b-4961	ieu-b-104	ieu-b-4961	372373	rs11707746	-0.000723527	0.000232964	0.00189799
165	|| id:ieu-b-104	Oral cavity cancer || id:ieu-b-4961	ieu-b-104	ieu-b-4961	372373	rs11711953	-0.00071442	0.00023302	0.00217005
166	|| id:ieu-b-104	Oral cavity cancer || id:ieu-b-4961	ieu-b-104	ieu-b-4961	372373	rs117143374	-0.000717045	0.000233006	0.0020884
167	|| id:ieu-b-104	Oral cavity cancer || id:ieu-b-4961	ieu-b-104	ieu-b-4961	372373	rs11715231	-0.000719737	0.000232961	0.00200478
168	|| id:ieu-b-104	Oral cavity cancer || id:ieu-b-4961	ieu-b-104	ieu-b-4961	372373	rs117199940	-0.000719718	0.00023306	0.00201426
169	|| id:ieu-b-104	Oral cavity cancer || id:ieu-b-4961	ieu-b-104	ieu-b-4961	372373	rs1172113	-0.000709831	0.000232897	0.00230495
170	|| id:ieu-b-104	Oral cavity cancer || id:ieu-b-4961	ieu-b-104	ieu-b-4961	372373	rs117268080	-0.000718187	0.000232997	0.00205349
171	|| id:ieu-b-104	Oral cavity cancer || id:ieu-b-4961	ieu-b-104	ieu-b-4961	372373	rs11732618	-0.000709651	0.000232966	0.00231788
172	|| id:ieu-b-104	Oral cavity cancer || id:ieu-b-4961	ieu-b-104	ieu-b-4961	372373	rs11733064	-0.000702413	0.000232714	0.00254155
173	|| id:ieu-b-104	Oral cavity cancer || id:ieu-b-4961	ieu-b-104	ieu-b-4961	372373	rs117370946	-0.000715112	0.000233014	0.00214798
174	|| id:ieu-b-104	Oral cavity cancer || id:ieu-b-4961	ieu-b-104	ieu-b-4961	372373	rs11739624	-0.000710459	0.000232942	0.00228884
175	|| id:ieu-b-104	Oral cavity cancer || id:ieu-b-4961	ieu-b-104	ieu-b-4961	372373	rs117540214	-0.000732847	0.000232652	0.00163288
176	|| id:ieu-b-104	Oral cavity cancer || id:ieu-b-4961	ieu-b-104	ieu-b-4961	372373	rs117704842	-0.000720907	0.000232929	0.0019684
177	|| id:ieu-b-104	Oral cavity cancer || id:ieu-b-4961	ieu-b-104	ieu-b-4961	372373	rs11771699	-0.00071804	0.000232999	0.00205802
178	|| id:ieu-b-104	Oral cavity cancer || id:ieu-b-4961	ieu-b-104	ieu-b-4961	372373	rs11793330	-0.000720633	0.000232933	0.00197659
179	|| id:ieu-b-104	Oral cavity cancer || id:ieu-b-4961	ieu-b-104	ieu-b-4961	372373	rs11843661	-0.000712278	0.000232968	0.00223264
180	|| id:ieu-b-104	Oral cavity cancer || id:ieu-b-4961	ieu-b-104	ieu-b-4961	372373	rs11850701	-0.000720025	0.000232963	0.00199669
181	|| id:ieu-b-104	Oral cavity cancer || id:ieu-b-4961	ieu-b-104	ieu-b-4961	372373	rs11863071	-0.000713332	0.000233005	0.00220268
182	|| id:ieu-b-104	Oral cavity cancer || id:ieu-b-4961	ieu-b-104	ieu-b-4961	372373	rs11871217	-0.000717194	0.000233072	0.00209005
183	|| id:ieu-b-104	Oral cavity cancer || id:ieu-b-4961	ieu-b-104	ieu-b-4961	372373	rs11874619	-0.000714301	0.00023302	0.00217377
184	|| id:ieu-b-104	Oral cavity cancer || id:ieu-b-4961	ieu-b-104	ieu-b-4961	372373	rs11899380	-0.000718857	0.000233091	0.00204223
185	|| id:ieu-b-104	Oral cavity cancer || id:ieu-b-4961	ieu-b-104	ieu-b-4961	372373	rs11901919	-0.000713175	0.000232995	0.00220668
186	|| id:ieu-b-104	Oral cavity cancer || id:ieu-b-4961	ieu-b-104	ieu-b-4961	372373	rs11908249	-0.000716646	0.000233008	0.00210063
187	|| id:ieu-b-104	Oral cavity cancer || id:ieu-b-4961	ieu-b-104	ieu-b-4961	372373	rs11909473	-0.000706989	0.00023286	0.00239653
188	|| id:ieu-b-104	Oral cavity cancer || id:ieu-b-4961	ieu-b-104	ieu-b-4961	372373	rs11918588	-0.000718911	0.000232995	0.00203196
189	|| id:ieu-b-104	Oral cavity cancer || id:ieu-b-4961	ieu-b-104	ieu-b-4961	372373	rs11931265	-0.000705537	0.000232604	0.0024197
190	|| id:ieu-b-104	Oral cavity cancer || id:ieu-b-4961	ieu-b-104	ieu-b-4961	372373	rs11938781	-0.000695134	0.000233246	0.00287999
191	|| id:ieu-b-104	Oral cavity cancer || id:ieu-b-4961	ieu-b-104	ieu-b-4961	372373	rs11949844	-0.000716557	0.000233015	0.00210396
192	|| id:ieu-b-104	Oral cavity cancer || id:ieu-b-4961	ieu-b-104	ieu-b-4961	372373	rs11954548	-0.000708643	0.00023292	0.00234672
193	|| id:ieu-b-104	Oral cavity cancer || id:ieu-b-4961	ieu-b-104	ieu-b-4961	372373	rs11966769	-0.000709512	0.000232876	0.00231343
194	|| id:ieu-b-104	Oral cavity cancer || id:ieu-b-4961	ieu-b-104	ieu-b-4961	372373	rs11967850	-0.000705385	0.000232804	0.00244589
195	|| id:ieu-b-104	Oral cavity cancer || id:ieu-b-4961	ieu-b-104	ieu-b-4961	372373	rs11970492	-0.00072148	0.000232916	0.00195096
196	|| id:ieu-b-104	Oral cavity cancer || id:ieu-b-4961	ieu-b-104	ieu-b-4961	372373	rs11984666	-0.000707582	0.000233082	0.00239929
197	|| id:ieu-b-104	Oral cavity cancer || id:ieu-b-4961	ieu-b-104	ieu-b-4961	372373	rs12026528	-0.000708942	0.000232878	0.0023325
198	|| id:ieu-b-104	Oral cavity cancer || id:ieu-b-4961	ieu-b-104	ieu-b-4961	372373	rs12028982	-0.000716925	0.000233008	0.00209221
199	|| id:ieu-b-104	Oral cavity cancer || id:ieu-b-4961	ieu-b-104	ieu-b-4961	372373	rs12029796	-0.000716871	0.000233012	0.00209414
200	|| id:ieu-b-104	Oral cavity cancer || id:ieu-b-4961	ieu-b-104	ieu-b-4961	372373	rs12036042	-0.0007067	0.000232919	0.00241253
201	|| id:ieu-b-104	Oral cavity cancer || id:ieu-b-4961	ieu-b-104	ieu-b-4961	372373	rs12040379	-0.00071134	0.000232951	0.00226113
202	|| id:ieu-b-104	Oral cavity cancer || id:ieu-b-4961	ieu-b-104	ieu-b-4961	372373	rs12052918	-0.000723148	0.000232892	0.00190225
203	|| id:ieu-b-104	Oral cavity cancer || id:ieu-b-4961	ieu-b-104	ieu-b-4961	372373	rs12056722	-0.00071548	0.000233038	0.0021389
204	|| id:ieu-b-104	Oral cavity cancer || id:ieu-b-4961	ieu-b-104	ieu-b-4961	372373	rs12114728	-0.000715145	0.000233009	0.0021465
205	|| id:ieu-b-104	Oral cavity cancer || id:ieu-b-4961	ieu-b-104	ieu-b-4961	372373	rs12120061	-0.000720233	0.000232952	0.0019897
206	|| id:ieu-b-104	Oral cavity cancer || id:ieu-b-4961	ieu-b-104	ieu-b-4961	372373	rs12121793	-0.000720109	0.000232953	0.00199341
207	|| id:ieu-b-104	Oral cavity cancer || id:ieu-b-4961	ieu-b-104	ieu-b-4961	372373	rs12128356	-0.000723143	0.000232852	0.00189896
208	|| id:ieu-b-104	Oral cavity cancer || id:ieu-b-4961	ieu-b-104	ieu-b-4961	372373	rs12128690	-0.000717348	0.000233017	0.00208026
209	|| id:ieu-b-104	Oral cavity cancer || id:ieu-b-4961	ieu-b-104	ieu-b-4961	372373	rs12129705	-0.000724714	0.000232799	0.00185171
210	|| id:ieu-b-104	Oral cavity cancer || id:ieu-b-4961	ieu-b-104	ieu-b-4961	372373	rs12132138	-0.000712816	0.000232989	0.00221751
211	|| id:ieu-b-104	Oral cavity cancer || id:ieu-b-4961	ieu-b-104	ieu-b-4961	372373	rs12144044	-0.00071017	0.000232947	0.00229885
212	|| id:ieu-b-104	Oral cavity cancer || id:ieu-b-4961	ieu-b-104	ieu-b-4961	372373	rs1219514	-0.000705826	0.000232686	0.00241825
213	|| id:ieu-b-104	Oral cavity cancer || id:ieu-b-4961	ieu-b-104	ieu-b-4961	372373	rs12217349	-0.000721924	0.000232916	0.00193845
214	|| id:ieu-b-104	Oral cavity cancer || id:ieu-b-4961	ieu-b-104	ieu-b-4961	372373	rs12241389	-0.000708891	0.000232839	0.00233028
215	|| id:ieu-b-104	Oral cavity cancer || id:ieu-b-4961	ieu-b-104	ieu-b-4961	372373	rs12265242	-0.000714371	0.000233027	0.00217227
216	|| id:ieu-b-104	Oral cavity cancer || id:ieu-b-4961	ieu-b-104	ieu-b-4961	372373	rs12273776	-0.000725188	0.000232758	0.00183548
217	|| id:ieu-b-104	Oral cavity cancer || id:ieu-b-4961	ieu-b-104	ieu-b-4961	372373	rs12288034	-0.000720351	0.00023294	0.00198526
218	|| id:ieu-b-104	Oral cavity cancer || id:ieu-b-4961	ieu-b-104	ieu-b-4961	372373	rs1228880	-0.000720451	0.000232939	0.00198227
219	|| id:ieu-b-104	Oral cavity cancer || id:ieu-b-4961	ieu-b-104	ieu-b-4961	372373	rs12293095	-0.000721578	0.000232896	0.00194647
220	|| id:ieu-b-104	Oral cavity cancer || id:ieu-b-4961	ieu-b-104	ieu-b-4961	372373	rs12313454	-0.000711599	0.000232967	0.00225437
221	|| id:ieu-b-104	Oral cavity cancer || id:ieu-b-4961	ieu-b-104	ieu-b-4961	372373	rs12357585	-0.000708318	0.000232886	0.00235422
222	|| id:ieu-b-104	Oral cavity cancer || id:ieu-b-4961	ieu-b-104	ieu-b-4961	372373	rs12372314	-0.000721941	0.00023289	0.00193569
223	|| id:ieu-b-104	Oral cavity cancer || id:ieu-b-4961	ieu-b-104	ieu-b-4961	372373	rs12372980	-0.000722215	0.000232875	0.00192674
224	|| id:ieu-b-104	Oral cavity cancer || id:ieu-b-4961	ieu-b-104	ieu-b-4961	372373	rs12385976	-0.000712135	0.000233045	0.00224472
225	|| id:ieu-b-104	Oral cavity cancer || id:ieu-b-4961	ieu-b-104	ieu-b-4961	372373	rs1241645	-0.000715802	0.000233008	0.00212628
226	|| id:ieu-b-104	Oral cavity cancer || id:ieu-b-4961	ieu-b-104	ieu-b-4961	372373	rs12417332	-0.000723469	0.000232861	0.00189076
227	|| id:ieu-b-104	Oral cavity cancer || id:ieu-b-4961	ieu-b-104	ieu-b-4961	372373	rs12441893	-0.000726346	0.000232916	0.00181781
228	|| id:ieu-b-104	Oral cavity cancer || id:ieu-b-4961	ieu-b-104	ieu-b-4961	372373	rs12445830	-0.000716135	0.000233031	0.00211825
229	|| id:ieu-b-104	Oral cavity cancer || id:ieu-b-4961	ieu-b-104	ieu-b-4961	372373	rs12446909	-0.000714548	0.00023302	0.00216607
230	|| id:ieu-b-104	Oral cavity cancer || id:ieu-b-4961	ieu-b-104	ieu-b-4961	372373	rs12449061	-0.000718004	0.000233057	0.00206436
231	|| id:ieu-b-104	Oral cavity cancer || id:ieu-b-4961	ieu-b-104	ieu-b-4961	372373	rs12457358	-0.00071415	0.000233002	0.00217675
232	|| id:ieu-b-104	Oral cavity cancer || id:ieu-b-4961	ieu-b-104	ieu-b-4961	372373	rs12468253	-0.000722634	0.000232853	0.00191316
233	|| id:ieu-b-104	Oral cavity cancer || id:ieu-b-4961	ieu-b-104	ieu-b-4961	372373	rs12477800	-0.000717789	0.000233035	0.00206883
234	|| id:ieu-b-104	Oral cavity cancer || id:ieu-b-4961	ieu-b-104	ieu-b-4961	372373	rs12483501	-0.000720426	0.000232989	0.00198744
235	|| id:ieu-b-104	Oral cavity cancer || id:ieu-b-4961	ieu-b-104	ieu-b-4961	372373	rs12486176	-0.000720121	0.000232959	0.00199352
236	|| id:ieu-b-104	Oral cavity cancer || id:ieu-b-4961	ieu-b-104	ieu-b-4961	372373	rs12488468	-0.00071243	0.00023296	0.00222699
237	|| id:ieu-b-104	Oral cavity cancer || id:ieu-b-4961	ieu-b-104	ieu-b-4961	372373	rs1250593	-0.000705309	0.000232805	0.00244869
238	|| id:ieu-b-104	Oral cavity cancer || id:ieu-b-4961	ieu-b-104	ieu-b-4961	372373	rs12516500	-0.000717974	0.000233015	0.00206141
239	|| id:ieu-b-104	Oral cavity cancer || id:ieu-b-4961	ieu-b-104	ieu-b-4961	372373	rs12519165	-0.000725981	0.000232655	0.00180591
240	|| id:ieu-b-104	Oral cavity cancer || id:ieu-b-4961	ieu-b-104	ieu-b-4961	372373	rs12541381	-0.000709291	0.000232911	0.0023242
241	|| id:ieu-b-104	Oral cavity cancer || id:ieu-b-4961	ieu-b-104	ieu-b-4961	372373	rs12547974	-0.000710971	0.000232949	0.00227287
242	|| id:ieu-b-104	Oral cavity cancer || id:ieu-b-4961	ieu-b-104	ieu-b-4961	372373	rs12563643	-0.000712332	0.000233107	0.0022445
243	|| id:ieu-b-104	Oral cavity cancer || id:ieu-b-4961	ieu-b-104	ieu-b-4961	372373	rs12571363	-0.000717281	0.00023309	0.00208908
244	|| id:ieu-b-104	Oral cavity cancer || id:ieu-b-4961	ieu-b-104	ieu-b-4961	372373	rs12586978	-0.000725555	0.000232732	0.0018236
245	|| id:ieu-b-104	Oral cavity cancer || id:ieu-b-4961	ieu-b-104	ieu-b-4961	372373	rs12587896	-0.000713832	0.000232991	0.00218564
246	|| id:ieu-b-104	Oral cavity cancer || id:ieu-b-4961	ieu-b-104	ieu-b-4961	372373	rs12591335	-0.000715437	0.000233016	0.00213824
247	|| id:ieu-b-104	Oral cavity cancer || id:ieu-b-4961	ieu-b-104	ieu-b-4961	372373	rs12600218	-0.000716963	0.000233018	0.00209192
248	|| id:ieu-b-104	Oral cavity cancer || id:ieu-b-4961	ieu-b-104	ieu-b-4961	372373	rs12631704	-0.000725149	0.000233027	0.00185904
249	|| id:ieu-b-104	Oral cavity cancer || id:ieu-b-4961	ieu-b-104	ieu-b-4961	372373	rs12642373	-0.000722476	0.000232928	0.00192402
250	|| id:ieu-b-104	Oral cavity cancer || id:ieu-b-4961	ieu-b-104	ieu-b-4961	372373	rs1265108	-0.000723833	0.000232802	0.00187578
251	|| id:ieu-b-104	Oral cavity cancer || id:ieu-b-4961	ieu-b-104	ieu-b-4961	372373	rs12652706	-0.000705211	0.000232746	0.00244586
252	|| id:ieu-b-104	Oral cavity cancer || id:ieu-b-4961	ieu-b-104	ieu-b-4961	372373	rs12672415	-0.000711942	0.000232972	0.00224373
253	|| id:ieu-b-104	Oral cavity cancer || id:ieu-b-4961	ieu-b-104	ieu-b-4961	372373	rs12674423	-0.000711183	0.000232979	0.00226892
254	|| id:ieu-b-104	Oral cavity cancer || id:ieu-b-4961	ieu-b-104	ieu-b-4961	372373	rs12675807	-0.000725938	0.000232744	0.00181438
255	|| id:ieu-b-104	Oral cavity cancer || id:ieu-b-4961	ieu-b-104	ieu-b-4961	372373	rs12683144	-0.000718733	0.000232991	0.00203684
256	|| id:ieu-b-104	Oral cavity cancer || id:ieu-b-4961	ieu-b-104	ieu-b-4961	372373	rs12684650	-0.000697557	0.000232898	0.00274343
257	|| id:ieu-b-104	Oral cavity cancer || id:ieu-b-4961	ieu-b-104	ieu-b-4961	372373	rs12693971	-0.000718664	0.000233034	0.00204275
258	|| id:ieu-b-104	Oral cavity cancer || id:ieu-b-4961	ieu-b-104	ieu-b-4961	372373	rs12698403	-0.000705091	0.000233017	0.00247882
259	|| id:ieu-b-104	Oral cavity cancer || id:ieu-b-4961	ieu-b-104	ieu-b-4961	372373	rs1270885	-0.000718936	0.000233037	0.00203502
260	|| id:ieu-b-104	Oral cavity cancer || id:ieu-b-4961	ieu-b-104	ieu-b-4961	372373	rs12713685	-0.000712532	0.000232979	0.00222554
261	|| id:ieu-b-104	Oral cavity cancer || id:ieu-b-4961	ieu-b-104	ieu-b-4961	372373	rs12721051	-0.00070895	0.000232929	0.00233745
262	|| id:ieu-b-104	Oral cavity cancer || id:ieu-b-4961	ieu-b-104	ieu-b-4961	372373	rs12734427	-0.000716925	0.000233033	0.0020945
263	|| id:ieu-b-104	Oral cavity cancer || id:ieu-b-4961	ieu-b-104	ieu-b-4961	372373	rs12743493	-0.000717697	0.00023302	0.00207016
264	|| id:ieu-b-104	Oral cavity cancer || id:ieu-b-4961	ieu-b-104	ieu-b-4961	372373	rs12771562	-0.000712009	0.00023298	0.00224238
265	|| id:ieu-b-104	Oral cavity cancer || id:ieu-b-4961	ieu-b-104	ieu-b-4961	372373	rs12774332	-0.00070943	0.000232864	0.00231491
266	|| id:ieu-b-104	Oral cavity cancer || id:ieu-b-4961	ieu-b-104	ieu-b-4961	372373	rs12788669	-0.000711408	0.000233002	0.00226398
267	|| id:ieu-b-104	Oral cavity cancer || id:ieu-b-4961	ieu-b-104	ieu-b-4961	372373	rs12799530	-0.000707039	0.000232746	0.00238298
268	|| id:ieu-b-104	Oral cavity cancer || id:ieu-b-4961	ieu-b-104	ieu-b-4961	372373	rs12810075	-0.000717593	0.000233014	0.0020727
269	|| id:ieu-b-104	Oral cavity cancer || id:ieu-b-4961	ieu-b-104	ieu-b-4961	372373	rs12811962	-0.000716226	0.000233008	0.00211334
270	|| id:ieu-b-104	Oral cavity cancer || id:ieu-b-4961	ieu-b-104	ieu-b-4961	372373	rs1285055	-0.00071914	0.000233007	0.0020263
271	|| id:ieu-b-104	Oral cavity cancer || id:ieu-b-4961	ieu-b-104	ieu-b-4961	372373	rs12894780	-0.000716005	0.000233103	0.00212893
272	|| id:ieu-b-104	Oral cavity cancer || id:ieu-b-4961	ieu-b-104	ieu-b-4961	372373	rs12915090	-0.000711531	0.000232952	0.00225504
273	|| id:ieu-b-104	Oral cavity cancer || id:ieu-b-4961	ieu-b-104	ieu-b-4961	372373	rs12922678	-0.000720631	0.000232961	0.00197903
274	|| id:ieu-b-104	Oral cavity cancer || id:ieu-b-4961	ieu-b-104	ieu-b-4961	372373	rs12933634	-0.000709674	0.000232891	0.00230956
275	|| id:ieu-b-104	Oral cavity cancer || id:ieu-b-4961	ieu-b-104	ieu-b-4961	372373	rs12946718	-0.000715251	0.000233022	0.00214448
276	|| id:ieu-b-104	Oral cavity cancer || id:ieu-b-4961	ieu-b-104	ieu-b-4961	372373	rs12949853	-0.000715825	0.000233008	0.00212556
277	|| id:ieu-b-104	Oral cavity cancer || id:ieu-b-4961	ieu-b-104	ieu-b-4961	372373	rs12951899	-0.000713002	0.000232976	0.00221032
278	|| id:ieu-b-104	Oral cavity cancer || id:ieu-b-4961	ieu-b-104	ieu-b-4961	372373	rs12990903	-0.000720723	0.000232943	0.00197483
279	|| id:ieu-b-104	Oral cavity cancer || id:ieu-b-4961	ieu-b-104	ieu-b-4961	372373	rs12995017	-0.000715418	0.000233009	0.00213816
280	|| id:ieu-b-104	Oral cavity cancer || id:ieu-b-4961	ieu-b-104	ieu-b-4961	372373	rs13008650	-0.000710055	0.000232945	0.00230242
281	|| id:ieu-b-104	Oral cavity cancer || id:ieu-b-4961	ieu-b-104	ieu-b-4961	372373	rs13013217	-0.000705588	0.000232673	0.00242508
282	|| id:ieu-b-104	Oral cavity cancer || id:ieu-b-4961	ieu-b-104	ieu-b-4961	372373	rs13013489	-0.0007164	0.000233008	0.0021081
283	|| id:ieu-b-104	Oral cavity cancer || id:ieu-b-4961	ieu-b-104	ieu-b-4961	372373	rs13029926	-0.000716741	0.000233013	0.00209821
284	|| id:ieu-b-104	Oral cavity cancer || id:ieu-b-4961	ieu-b-104	ieu-b-4961	372373	rs13035907	-0.000719568	0.000232966	0.00201021
285	|| id:ieu-b-104	Oral cavity cancer || id:ieu-b-4961	ieu-b-104	ieu-b-4961	372373	rs13036142	-0.000713549	0.000233011	0.0021965
286	|| id:ieu-b-104	Oral cavity cancer || id:ieu-b-4961	ieu-b-104	ieu-b-4961	372373	rs13042965	-0.000721349	0.000233002	0.00196224
287	|| id:ieu-b-104	Oral cavity cancer || id:ieu-b-4961	ieu-b-104	ieu-b-4961	372373	rs13044144	-0.000717793	0.000233137	0.00207808
288	|| id:ieu-b-104	Oral cavity cancer || id:ieu-b-4961	ieu-b-104	ieu-b-4961	372373	rs13044825	-0.000725549	0.000232966	0.00184322
289	|| id:ieu-b-104	Oral cavity cancer || id:ieu-b-4961	ieu-b-104	ieu-b-4961	372373	rs13062436	-0.000719902	0.000232957	0.00199966
290	|| id:ieu-b-104	Oral cavity cancer || id:ieu-b-4961	ieu-b-104	ieu-b-4961	372373	rs13069228	-0.000721311	0.000232959	0.00195951
291	|| id:ieu-b-104	Oral cavity cancer || id:ieu-b-4961	ieu-b-104	ieu-b-4961	372373	rs13074396	-0.000723662	0.000232946	0.00189271
292	|| id:ieu-b-104	Oral cavity cancer || id:ieu-b-4961	ieu-b-104	ieu-b-4961	372373	rs13077538	-0.000722799	0.000232955	0.00191739
293	|| id:ieu-b-104	Oral cavity cancer || id:ieu-b-4961	ieu-b-104	ieu-b-4961	372373	rs13101469	-0.000726821	0.00023296	0.00180891
294	|| id:ieu-b-104	Oral cavity cancer || id:ieu-b-4961	ieu-b-104	ieu-b-4961	372373	rs13112492	-0.000713069	0.000232999	0.00221046
295	|| id:ieu-b-104	Oral cavity cancer || id:ieu-b-4961	ieu-b-104	ieu-b-4961	372373	rs13132148	-0.000727987	0.00023261	0.00175015
296	|| id:ieu-b-104	Oral cavity cancer || id:ieu-b-4961	ieu-b-104	ieu-b-4961	372373	rs13180688	-0.000718116	0.000233011	0.00205689
297	|| id:ieu-b-104	Oral cavity cancer || id:ieu-b-4961	ieu-b-104	ieu-b-4961	372373	rs13188599	-0.000719546	0.000232998	0.00201369
298	|| id:ieu-b-104	Oral cavity cancer || id:ieu-b-4961	ieu-b-104	ieu-b-4961	372373	rs1319012	-0.000713261	0.000232999	0.00220441
299	|| id:ieu-b-104	Oral cavity cancer || id:ieu-b-4961	ieu-b-104	ieu-b-4961	372373	rs13197699	-0.000718656	0.000232994	0.0020394
300	|| id:ieu-b-104	Oral cavity cancer || id:ieu-b-4961	ieu-b-104	ieu-b-4961	372373	rs13198716	-0.000691746	0.000232585	0.00293789
301	|| id:ieu-b-104	Oral cavity cancer || id:ieu-b-4961	ieu-b-104	ieu-b-4961	372373	rs13219605	-0.000712685	0.000233072	0.00222978
302	|| id:ieu-b-104	Oral cavity cancer || id:ieu-b-4961	ieu-b-104	ieu-b-4961	372373	rs13229167	-0.000707258	0.000233013	0.00240317
303	|| id:ieu-b-104	Oral cavity cancer || id:ieu-b-4961	ieu-b-104	ieu-b-4961	372373	rs1323523	-0.000723321	0.000232889	0.00189729
304	|| id:ieu-b-104	Oral cavity cancer || id:ieu-b-4961	ieu-b-104	ieu-b-4961	372373	rs13245206	-0.000714853	0.000233042	0.00215868
305	|| id:ieu-b-104	Oral cavity cancer || id:ieu-b-4961	ieu-b-104	ieu-b-4961	372373	rs13249393	-0.000718221	0.000233007	0.00205337
306	|| id:ieu-b-104	Oral cavity cancer || id:ieu-b-4961	ieu-b-104	ieu-b-4961	372373	rs13255138	-0.000712298	0.000232965	0.0022317
307	|| id:ieu-b-104	Oral cavity cancer || id:ieu-b-4961	ieu-b-104	ieu-b-4961	372373	rs13261872	-0.000709823	0.000232902	0.00230574
308	|| id:ieu-b-104	Oral cavity cancer || id:ieu-b-4961	ieu-b-104	ieu-b-4961	372373	rs13314892	-0.000712892	0.000232994	0.00221553
309	|| id:ieu-b-104	Oral cavity cancer || id:ieu-b-4961	ieu-b-104	ieu-b-4961	372373	rs13316	-0.000722296	0.000232934	0.00192957
310	|| id:ieu-b-104	Oral cavity cancer || id:ieu-b-4961	ieu-b-104	ieu-b-4961	372373	rs13317616	-0.000716308	0.000233009	0.00211091
311	|| id:ieu-b-104	Oral cavity cancer || id:ieu-b-4961	ieu-b-104	ieu-b-4961	372373	rs13338700	-0.000717671	0.000233001	0.00206921
312	|| id:ieu-b-104	Oral cavity cancer || id:ieu-b-4961	ieu-b-104	ieu-b-4961	372373	rs13379541	-0.00071036	0.000232925	0.00229045
313	|| id:ieu-b-104	Oral cavity cancer || id:ieu-b-4961	ieu-b-104	ieu-b-4961	372373	rs13380103	-0.000718884	0.000233026	0.00203554
314	|| id:ieu-b-104	Oral cavity cancer || id:ieu-b-4961	ieu-b-104	ieu-b-4961	372373	rs13392139	-0.000713047	0.000232989	0.00221018
315	|| id:ieu-b-104	Oral cavity cancer || id:ieu-b-4961	ieu-b-104	ieu-b-4961	372373	rs134077	-0.000714377	0.000233009	0.00217034
316	|| id:ieu-b-104	Oral cavity cancer || id:ieu-b-4961	ieu-b-104	ieu-b-4961	372373	rs13410025	-0.000716615	0.000233037	0.00210427
317	|| id:ieu-b-104	Oral cavity cancer || id:ieu-b-4961	ieu-b-104	ieu-b-4961	372373	rs13417268	-0.000720188	0.000233016	0.00199669
318	|| id:ieu-b-104	Oral cavity cancer || id:ieu-b-4961	ieu-b-104	ieu-b-4961	372373	rs1344840	-0.000706289	0.000232862	0.00242074
319	|| id:ieu-b-104	Oral cavity cancer || id:ieu-b-4961	ieu-b-104	ieu-b-4961	372373	rs134837	-0.000714164	0.000233014	0.00217742
320	|| id:ieu-b-104	Oral cavity cancer || id:ieu-b-4961	ieu-b-104	ieu-b-4961	372373	rs1360277	-0.000722906	0.000232924	0.00191171
321	|| id:ieu-b-104	Oral cavity cancer || id:ieu-b-4961	ieu-b-104	ieu-b-4961	372373	rs1380119	-0.000722852	0.000232892	0.00191043
322	|| id:ieu-b-104	Oral cavity cancer || id:ieu-b-4961	ieu-b-104	ieu-b-4961	372373	rs138075613	-0.000715385	0.000233006	0.00213887
323	|| id:ieu-b-104	Oral cavity cancer || id:ieu-b-4961	ieu-b-104	ieu-b-4961	372373	rs138668741	-0.00072252	0.000232938	0.00192368
324	|| id:ieu-b-104	Oral cavity cancer || id:ieu-b-4961	ieu-b-104	ieu-b-4961	372373	rs138770192	-0.000709391	0.000232864	0.00231615
325	|| id:ieu-b-104	Oral cavity cancer || id:ieu-b-4961	ieu-b-104	ieu-b-4961	372373	rs139760321	-0.00071837	0.000233152	0.00206221
326	|| id:ieu-b-104	Oral cavity cancer || id:ieu-b-4961	ieu-b-104	ieu-b-4961	372373	rs139972560	-0.000725919	0.000232663	0.00180826
327	|| id:ieu-b-104	Oral cavity cancer || id:ieu-b-4961	ieu-b-104	ieu-b-4961	372373	rs140506677	-0.000720992	0.000232919	0.00196511
328	|| id:ieu-b-104	Oral cavity cancer || id:ieu-b-4961	ieu-b-104	ieu-b-4961	372373	rs1405212	-0.000714592	0.000233049	0.00216743
329	|| id:ieu-b-104	Oral cavity cancer || id:ieu-b-4961	ieu-b-104	ieu-b-4961	372373	rs140577191	-0.000721266	0.000232964	0.00196122
330	|| id:ieu-b-104	Oral cavity cancer || id:ieu-b-4961	ieu-b-104	ieu-b-4961	372373	rs140988776	-0.000712909	0.000233077	0.00222307
331	|| id:ieu-b-104	Oral cavity cancer || id:ieu-b-4961	ieu-b-104	ieu-b-4961	372373	rs141125675	-0.000725488	0.000232974	0.00184553
332	|| id:ieu-b-104	Oral cavity cancer || id:ieu-b-4961	ieu-b-104	ieu-b-4961	372373	rs141192812	-0.000720203	0.000232945	0.00198991
333	|| id:ieu-b-104	Oral cavity cancer || id:ieu-b-4961	ieu-b-104	ieu-b-4961	372373	rs141701160	-0.000720831	0.000233024	0.00197896
334	|| id:ieu-b-104	Oral cavity cancer || id:ieu-b-4961	ieu-b-104	ieu-b-4961	372373	rs1417488	-0.000720181	0.000232993	0.00199483
335	|| id:ieu-b-104	Oral cavity cancer || id:ieu-b-4961	ieu-b-104	ieu-b-4961	372373	rs141783865	-0.000719165	0.00023332	0.00205404
336	|| id:ieu-b-104	Oral cavity cancer || id:ieu-b-4961	ieu-b-104	ieu-b-4961	372373	rs1419881	-0.00070532	0.000232917	0.00246015
337	|| id:ieu-b-104	Oral cavity cancer || id:ieu-b-4961	ieu-b-104	ieu-b-4961	372373	rs141994164	-0.000711001	0.000232931	0.00227012
338	|| id:ieu-b-104	Oral cavity cancer || id:ieu-b-4961	ieu-b-104	ieu-b-4961	372373	rs142054940	-0.000708643	0.000232904	0.0023451
339	|| id:ieu-b-104	Oral cavity cancer || id:ieu-b-4961	ieu-b-104	ieu-b-4961	372373	rs142190556	-0.00072279	0.000232868	0.00191016
340	|| id:ieu-b-104	Oral cavity cancer || id:ieu-b-4961	ieu-b-104	ieu-b-4961	372373	rs142550212	-0.000712737	0.000232969	0.00221804
341	|| id:ieu-b-104	Oral cavity cancer || id:ieu-b-4961	ieu-b-104	ieu-b-4961	372373	rs142696354	-0.000719334	0.000232992	0.0020193
342	|| id:ieu-b-104	Oral cavity cancer || id:ieu-b-4961	ieu-b-104	ieu-b-4961	372373	rs1427412	-0.000709522	0.000232857	0.00231116
343	|| id:ieu-b-104	Oral cavity cancer || id:ieu-b-4961	ieu-b-104	ieu-b-4961	372373	rs1427591	-0.000718122	0.000233015	0.00205704
344	|| id:ieu-b-104	Oral cavity cancer || id:ieu-b-4961	ieu-b-104	ieu-b-4961	372373	rs142765729	-0.000718575	0.00023299	0.00204136
345	|| id:ieu-b-104	Oral cavity cancer || id:ieu-b-4961	ieu-b-104	ieu-b-4961	372373	rs1432239	-0.000705429	0.000232615	0.0024245
346	|| id:ieu-b-104	Oral cavity cancer || id:ieu-b-4961	ieu-b-104	ieu-b-4961	372373	rs1432559	-0.000711025	0.000233033	0.00227946
347	|| id:ieu-b-104	Oral cavity cancer || id:ieu-b-4961	ieu-b-104	ieu-b-4961	372373	rs1432569	-0.000724163	0.000232824	0.0018687
348	|| id:ieu-b-104	Oral cavity cancer || id:ieu-b-4961	ieu-b-104	ieu-b-4961	372373	rs1432800	-0.000731526	0.00023243	0.00164788
349	|| id:ieu-b-104	Oral cavity cancer || id:ieu-b-4961	ieu-b-104	ieu-b-4961	372373	rs143384	-0.000719066	0.000233056	0.00203297
350	|| id:ieu-b-104	Oral cavity cancer || id:ieu-b-4961	ieu-b-104	ieu-b-4961	372373	rs143498544	-0.000715235	0.000233026	0.00214541
351	|| id:ieu-b-104	Oral cavity cancer || id:ieu-b-4961	ieu-b-104	ieu-b-4961	372373	rs143915775	-0.000709582	0.000232866	0.00231009
352	|| id:ieu-b-104	Oral cavity cancer || id:ieu-b-4961	ieu-b-104	ieu-b-4961	372373	rs144694016	-0.000712665	0.00023301	0.00222432
353	|| id:ieu-b-104	Oral cavity cancer || id:ieu-b-4961	ieu-b-104	ieu-b-4961	372373	rs1456031	-0.000713575	0.000233003	0.00219492
354	|| id:ieu-b-104	Oral cavity cancer || id:ieu-b-4961	ieu-b-104	ieu-b-4961	372373	rs1458831	-0.000709811	0.000232884	0.00230432
355	|| id:ieu-b-104	Oral cavity cancer || id:ieu-b-4961	ieu-b-104	ieu-b-4961	372373	rs1462278	-0.000717424	0.000233035	0.00207973
356	|| id:ieu-b-104	Oral cavity cancer || id:ieu-b-4961	ieu-b-104	ieu-b-4961	372373	rs146338035	-0.000703895	0.000232627	0.00247935
357	|| id:ieu-b-104	Oral cavity cancer || id:ieu-b-4961	ieu-b-104	ieu-b-4961	372373	rs1468520	-0.000708862	0.000232913	0.00233873
358	|| id:ieu-b-104	Oral cavity cancer || id:ieu-b-4961	ieu-b-104	ieu-b-4961	372373	rs147263240	-0.00072531	0.000232737	0.00183049
359	|| id:ieu-b-104	Oral cavity cancer || id:ieu-b-4961	ieu-b-104	ieu-b-4961	372373	rs147440497	-0.000720436	0.0002331	0.00199699
360	|| id:ieu-b-104	Oral cavity cancer || id:ieu-b-4961	ieu-b-104	ieu-b-4961	372373	rs147448400	-0.000705829	0.000232635	0.00241288
361	|| id:ieu-b-104	Oral cavity cancer || id:ieu-b-4961	ieu-b-104	ieu-b-4961	372373	rs1474647	-0.00070058	0.000232833	0.00262163
362	|| id:ieu-b-104	Oral cavity cancer || id:ieu-b-4961	ieu-b-104	ieu-b-4961	372373	rs147493146	-0.000716632	0.000233012	0.00210141
363	|| id:ieu-b-104	Oral cavity cancer || id:ieu-b-4961	ieu-b-104	ieu-b-4961	372373	rs1480043	-0.000715294	0.000233011	0.00214212
364	|| id:ieu-b-104	Oral cavity cancer || id:ieu-b-4961	ieu-b-104	ieu-b-4961	372373	rs1484083	-0.000723541	0.000232888	0.00189111
365	|| id:ieu-b-104	Oral cavity cancer || id:ieu-b-4961	ieu-b-104	ieu-b-4961	372373	rs1490384	-0.000705772	0.000233214	0.00247575
366	|| id:ieu-b-104	Oral cavity cancer || id:ieu-b-4961	ieu-b-104	ieu-b-4961	372373	rs1494502	-0.000714065	0.00023307	0.00218588
367	|| id:ieu-b-104	Oral cavity cancer || id:ieu-b-4961	ieu-b-104	ieu-b-4961	372373	rs149455674	-0.000717321	0.000233007	0.00208022
368	|| id:ieu-b-104	Oral cavity cancer || id:ieu-b-4961	ieu-b-104	ieu-b-4961	372373	rs149683285	-0.000711503	0.000232947	0.00225549
369	|| id:ieu-b-104	Oral cavity cancer || id:ieu-b-4961	ieu-b-104	ieu-b-4961	372373	rs149990	-0.000701089	0.000232907	0.00261102
370	|| id:ieu-b-104	Oral cavity cancer || id:ieu-b-4961	ieu-b-104	ieu-b-4961	372373	rs150032562	-0.000719316	0.000232975	0.0020183
371	|| id:ieu-b-104	Oral cavity cancer || id:ieu-b-4961	ieu-b-104	ieu-b-4961	372373	rs150088970	-0.000713376	0.000233055	0.00220614
372	|| id:ieu-b-104	Oral cavity cancer || id:ieu-b-4961	ieu-b-104	ieu-b-4961	372373	rs150338262	-0.000711639	0.000232948	0.00225112
373	|| id:ieu-b-104	Oral cavity cancer || id:ieu-b-4961	ieu-b-104	ieu-b-4961	372373	rs150493080	-0.000712214	0.000232973	0.00223511
374	|| id:ieu-b-104	Oral cavity cancer || id:ieu-b-4961	ieu-b-104	ieu-b-4961	372373	rs151025055	-0.000720996	0.000232955	0.00196812
375	|| id:ieu-b-104	Oral cavity cancer || id:ieu-b-4961	ieu-b-104	ieu-b-4961	372373	rs151115763	-0.000722575	0.000232902	0.00191904
376	|| id:ieu-b-104	Oral cavity cancer || id:ieu-b-4961	ieu-b-104	ieu-b-4961	372373	rs1516890	-0.000721956	0.000232993	0.00194429
377	|| id:ieu-b-104	Oral cavity cancer || id:ieu-b-4961	ieu-b-104	ieu-b-4961	372373	rs1523787	-0.000717888	0.000233015	0.00206395
378	|| id:ieu-b-104	Oral cavity cancer || id:ieu-b-4961	ieu-b-104	ieu-b-4961	372373	rs1530555	-0.000719046	0.000233083	0.002036
379	|| id:ieu-b-104	Oral cavity cancer || id:ieu-b-4961	ieu-b-104	ieu-b-4961	372373	rs1530944	-0.000715439	0.00023302	0.0021385
380	|| id:ieu-b-104	Oral cavity cancer || id:ieu-b-4961	ieu-b-104	ieu-b-4961	372373	rs1532932	-0.00071281	0.000232998	0.0022186
381	|| id:ieu-b-104	Oral cavity cancer || id:ieu-b-4961	ieu-b-104	ieu-b-4961	372373	rs1535822	-0.000719749	0.000232978	0.002006
382	|| id:ieu-b-104	Oral cavity cancer || id:ieu-b-4961	ieu-b-104	ieu-b-4961	372373	rs153751	-0.000718277	0.000233036	0.00205434
383	|| id:ieu-b-104	Oral cavity cancer || id:ieu-b-4961	ieu-b-104	ieu-b-4961	372373	rs1543748	-0.000713203	0.000232988	0.00220512
384	|| id:ieu-b-104	Oral cavity cancer || id:ieu-b-4961	ieu-b-104	ieu-b-4961	372373	rs1546402	-0.000719917	0.000232962	0.00199967
385	|| id:ieu-b-104	Oral cavity cancer || id:ieu-b-4961	ieu-b-104	ieu-b-4961	372373	rs1548133	-0.000711385	0.000232931	0.00225764
386	|| id:ieu-b-104	Oral cavity cancer || id:ieu-b-4961	ieu-b-104	ieu-b-4961	372373	rs1555211	-0.000722968	0.000232945	0.00191179
387	|| id:ieu-b-104	Oral cavity cancer || id:ieu-b-4961	ieu-b-104	ieu-b-4961	372373	rs1561006	-0.000721596	0.000232994	0.00195453
388	|| id:ieu-b-104	Oral cavity cancer || id:ieu-b-4961	ieu-b-104	ieu-b-4961	372373	rs1561842	-0.00071753	0.000232999	0.00207322
389	|| id:ieu-b-104	Oral cavity cancer || id:ieu-b-4961	ieu-b-104	ieu-b-4961	372373	rs1566610	-0.000710784	0.000232912	0.00227527
390	|| id:ieu-b-104	Oral cavity cancer || id:ieu-b-4961	ieu-b-104	ieu-b-4961	372373	rs1568672	-0.000712632	0.000233002	0.00222466
391	|| id:ieu-b-104	Oral cavity cancer || id:ieu-b-4961	ieu-b-104	ieu-b-4961	372373	rs1569599	-0.000711329	0.000232958	0.00226215
392	|| id:ieu-b-104	Oral cavity cancer || id:ieu-b-4961	ieu-b-104	ieu-b-4961	372373	rs1574220	-0.00071646	0.000233015	0.0021069
393	|| id:ieu-b-104	Oral cavity cancer || id:ieu-b-4961	ieu-b-104	ieu-b-4961	372373	rs1579494	-0.000719724	0.000232997	0.00200842
394	|| id:ieu-b-104	Oral cavity cancer || id:ieu-b-4961	ieu-b-104	ieu-b-4961	372373	rs160329	-0.00070948	0.000232984	0.00232541
395	|| id:ieu-b-104	Oral cavity cancer || id:ieu-b-4961	ieu-b-104	ieu-b-4961	372373	rs1635303	-0.00071603	0.000233017	0.0021201
396	|| id:ieu-b-104	Oral cavity cancer || id:ieu-b-4961	ieu-b-104	ieu-b-4961	372373	rs1651262	-0.000713425	0.000232985	0.00219783
397	|| id:ieu-b-104	Oral cavity cancer || id:ieu-b-4961	ieu-b-104	ieu-b-4961	372373	rs1679971	-0.000719567	0.00023299	0.00201235
398	|| id:ieu-b-104	Oral cavity cancer || id:ieu-b-4961	ieu-b-104	ieu-b-4961	372373	rs1680331	-0.00071656	0.000233054	0.00210746
399	|| id:ieu-b-104	Oral cavity cancer || id:ieu-b-4961	ieu-b-104	ieu-b-4961	372373	rs16829666	-0.000705777	0.000232794	0.00243125
400	|| id:ieu-b-104	Oral cavity cancer || id:ieu-b-4961	ieu-b-104	ieu-b-4961	372373	rs16854110	-0.000715788	0.000233159	0.00214092
401	|| id:ieu-b-104	Oral cavity cancer || id:ieu-b-4961	ieu-b-104	ieu-b-4961	372373	rs16905249	-0.000719245	0.000232994	0.00202207
402	|| id:ieu-b-104	Oral cavity cancer || id:ieu-b-4961	ieu-b-104	ieu-b-4961	372373	rs16910750	-0.000721832	0.000232942	0.00194329
403	|| id:ieu-b-104	Oral cavity cancer || id:ieu-b-4961	ieu-b-104	ieu-b-4961	372373	rs1692580	-0.000719392	0.000233045	0.00202244
404	|| id:ieu-b-104	Oral cavity cancer || id:ieu-b-4961	ieu-b-104	ieu-b-4961	372373	rs1698258	-0.000715252	0.000233012	0.00214351
405	|| id:ieu-b-104	Oral cavity cancer || id:ieu-b-4961	ieu-b-104	ieu-b-4961	372373	rs17009288	-0.000710145	0.000232954	0.00230037
406	|| id:ieu-b-104	Oral cavity cancer || id:ieu-b-4961	ieu-b-104	ieu-b-4961	372373	rs1701704	-0.00071895	0.000233073	0.00203783
407	|| id:ieu-b-104	Oral cavity cancer || id:ieu-b-4961	ieu-b-104	ieu-b-4961	372373	rs17017907	-0.000711825	0.000232947	0.0022451
408	|| id:ieu-b-104	Oral cavity cancer || id:ieu-b-4961	ieu-b-104	ieu-b-4961	372373	rs17032980	-0.000719361	0.000232973	0.0020168
409	|| id:ieu-b-104	Oral cavity cancer || id:ieu-b-4961	ieu-b-104	ieu-b-4961	372373	rs17058252	-0.000715256	0.000233032	0.00214527
410	|| id:ieu-b-104	Oral cavity cancer || id:ieu-b-4961	ieu-b-104	ieu-b-4961	372373	rs17058639	-0.000720822	0.00023307	0.00198329
411	|| id:ieu-b-104	Oral cavity cancer || id:ieu-b-4961	ieu-b-104	ieu-b-4961	372373	rs17096421	-0.000713964	0.000233005	0.00218285
412	|| id:ieu-b-104	Oral cavity cancer || id:ieu-b-4961	ieu-b-104	ieu-b-4961	372373	rs17139842	-0.000720571	0.000232935	0.00197846
413	|| id:ieu-b-104	Oral cavity cancer || id:ieu-b-4961	ieu-b-104	ieu-b-4961	372373	rs1721043	-0.000717326	0.000233021	0.00208137
414	|| id:ieu-b-104	Oral cavity cancer || id:ieu-b-4961	ieu-b-104	ieu-b-4961	372373	rs1722845	-0.00072839	0.000232779	0.0017534
415	|| id:ieu-b-104	Oral cavity cancer || id:ieu-b-4961	ieu-b-104	ieu-b-4961	372373	rs17303101	-0.000717974	0.000233006	0.00206058
416	|| id:ieu-b-104	Oral cavity cancer || id:ieu-b-4961	ieu-b-104	ieu-b-4961	372373	rs1732664	-0.000720295	0.00023296	0.00198861
417	|| id:ieu-b-104	Oral cavity cancer || id:ieu-b-4961	ieu-b-104	ieu-b-4961	372373	rs17328201	-0.000717309	0.000233027	0.00208243
418	|| id:ieu-b-104	Oral cavity cancer || id:ieu-b-4961	ieu-b-104	ieu-b-4961	372373	rs1734413	-0.000716555	0.000233016	0.0021041
419	|| id:ieu-b-104	Oral cavity cancer || id:ieu-b-4961	ieu-b-104	ieu-b-4961	372373	rs17346473	-0.000717527	0.000233024	0.00207562
420	|| id:ieu-b-104	Oral cavity cancer || id:ieu-b-4961	ieu-b-104	ieu-b-4961	372373	rs17400325	-0.000709032	0.000233002	0.00234207
421	|| id:ieu-b-104	Oral cavity cancer || id:ieu-b-4961	ieu-b-104	ieu-b-4961	372373	rs174643	-0.000715198	0.000233025	0.00214638
422	|| id:ieu-b-104	Oral cavity cancer || id:ieu-b-4961	ieu-b-104	ieu-b-4961	372373	rs17486987	-0.00070913	0.000232947	0.00233324
423	|| id:ieu-b-104	Oral cavity cancer || id:ieu-b-4961	ieu-b-104	ieu-b-4961	372373	rs17497579	-0.000716215	0.000233011	0.00211391
424	|| id:ieu-b-104	Oral cavity cancer || id:ieu-b-4961	ieu-b-104	ieu-b-4961	372373	rs17543010	-0.000722182	0.000232918	0.0019314
425	|| id:ieu-b-104	Oral cavity cancer || id:ieu-b-4961	ieu-b-104	ieu-b-4961	372373	rs1757697	-0.000704974	0.000232585	0.00243709
426	|| id:ieu-b-104	Oral cavity cancer || id:ieu-b-4961	ieu-b-104	ieu-b-4961	372373	rs17611827	-0.000714162	0.000233007	0.00217682
427	|| id:ieu-b-104	Oral cavity cancer || id:ieu-b-4961	ieu-b-104	ieu-b-4961	372373	rs17613347	-0.000703896	0.000233052	0.00252491
428	|| id:ieu-b-104	Oral cavity cancer || id:ieu-b-4961	ieu-b-104	ieu-b-4961	372373	rs1763238	-0.000716986	0.000233008	0.00209032
429	|| id:ieu-b-104	Oral cavity cancer || id:ieu-b-4961	ieu-b-104	ieu-b-4961	372373	rs17647719	-0.00072618	0.000232689	0.00180348
430	|| id:ieu-b-104	Oral cavity cancer || id:ieu-b-4961	ieu-b-104	ieu-b-4961	372373	rs176632	-0.00071647	0.00023302	0.00210707
431	|| id:ieu-b-104	Oral cavity cancer || id:ieu-b-4961	ieu-b-104	ieu-b-4961	372373	rs17666332	-0.000715147	0.000233034	0.00214879
432	|| id:ieu-b-104	Oral cavity cancer || id:ieu-b-4961	ieu-b-104	ieu-b-4961	372373	rs17698176	-0.000710217	0.000233134	0.00231606
433	|| id:ieu-b-104	Oral cavity cancer || id:ieu-b-4961	ieu-b-104	ieu-b-4961	372373	rs17731839	-0.000715061	0.000233038	0.00215187
434	|| id:ieu-b-104	Oral cavity cancer || id:ieu-b-4961	ieu-b-104	ieu-b-4961	372373	rs17759236	-0.000706751	0.000232719	0.00239008
435	|| id:ieu-b-104	Oral cavity cancer || id:ieu-b-4961	ieu-b-104	ieu-b-4961	372373	rs1776877	-0.000731935	0.00023313	0.0016918
436	|| id:ieu-b-104	Oral cavity cancer || id:ieu-b-4961	ieu-b-104	ieu-b-4961	372373	rs17773126	-0.000717621	0.000233012	0.00207171
437	|| id:ieu-b-104	Oral cavity cancer || id:ieu-b-4961	ieu-b-104	ieu-b-4961	372373	rs17790613	-0.000725323	0.0002328	0.00183542
438	|| id:ieu-b-104	Oral cavity cancer || id:ieu-b-4961	ieu-b-104	ieu-b-4961	372373	rs17825943	-0.000723118	0.000232857	0.00190007
439	|| id:ieu-b-104	Oral cavity cancer || id:ieu-b-4961	ieu-b-104	ieu-b-4961	372373	rs17843614	-0.000712379	0.000233251	0.00225718
440	|| id:ieu-b-104	Oral cavity cancer || id:ieu-b-4961	ieu-b-104	ieu-b-4961	372373	rs1785046	-0.000719501	0.000232999	0.00201508
441	|| id:ieu-b-104	Oral cavity cancer || id:ieu-b-4961	ieu-b-104	ieu-b-4961	372373	rs1786812	-0.000713148	0.000233049	0.00221275
442	|| id:ieu-b-104	Oral cavity cancer || id:ieu-b-4961	ieu-b-104	ieu-b-4961	372373	rs181706371	-0.00072767	0.00023273	0.00176796
443	|| id:ieu-b-104	Oral cavity cancer || id:ieu-b-4961	ieu-b-104	ieu-b-4961	372373	rs181945127	-0.00072429	0.000232812	0.00186421
444	|| id:ieu-b-104	Oral cavity cancer || id:ieu-b-4961	ieu-b-104	ieu-b-4961	372373	rs182741731	-0.000715121	0.000233027	0.00214892
445	|| id:ieu-b-104	Oral cavity cancer || id:ieu-b-4961	ieu-b-104	ieu-b-4961	372373	rs184068113	-0.000703963	0.000233014	0.00251841
446	|| id:ieu-b-104	Oral cavity cancer || id:ieu-b-4961	ieu-b-104	ieu-b-4961	372373	rs185774696	-0.000720741	0.000233099	0.00198816
447	|| id:ieu-b-104	Oral cavity cancer || id:ieu-b-4961	ieu-b-104	ieu-b-4961	372373	rs185981316	-0.000719711	0.000232976	0.00200691
448	|| id:ieu-b-104	Oral cavity cancer || id:ieu-b-4961	ieu-b-104	ieu-b-4961	372373	rs186094979	-0.000712417	0.000232974	0.00222871
449	|| id:ieu-b-104	Oral cavity cancer || id:ieu-b-4961	ieu-b-104	ieu-b-4961	372373	rs1864896	-0.000714204	0.000233034	0.00217816
450	|| id:ieu-b-104	Oral cavity cancer || id:ieu-b-4961	ieu-b-104	ieu-b-4961	372373	rs1867264	-0.000718391	0.000233048	0.00205211
451	|| id:ieu-b-104	Oral cavity cancer || id:ieu-b-4961	ieu-b-104	ieu-b-4961	372373	rs187173671	-0.000728443	0.000232622	0.00173945
452	|| id:ieu-b-104	Oral cavity cancer || id:ieu-b-4961	ieu-b-104	ieu-b-4961	372373	rs1879529	-0.000697646	0.000232671	0.00271378
453	|| id:ieu-b-104	Oral cavity cancer || id:ieu-b-4961	ieu-b-104	ieu-b-4961	372373	rs1881353	-0.000715512	0.000233033	0.00213752
454	|| id:ieu-b-104	Oral cavity cancer || id:ieu-b-4961	ieu-b-104	ieu-b-4961	372373	rs188475808	-0.0007145	0.000233006	0.00216618
455	|| id:ieu-b-104	Oral cavity cancer || id:ieu-b-4961	ieu-b-104	ieu-b-4961	372373	rs1887385	-0.000711572	0.000232941	0.00225262
456	|| id:ieu-b-104	Oral cavity cancer || id:ieu-b-4961	ieu-b-104	ieu-b-4961	372373	rs1890683	-0.00072176	0.000232922	0.00194361
457	|| id:ieu-b-104	Oral cavity cancer || id:ieu-b-4961	ieu-b-104	ieu-b-4961	372373	rs1892525	-0.000722049	0.000232966	0.0019393
458	|| id:ieu-b-104	Oral cavity cancer || id:ieu-b-4961	ieu-b-104	ieu-b-4961	372373	rs189345292	-0.000717336	0.000233029	0.00208177
459	|| id:ieu-b-104	Oral cavity cancer || id:ieu-b-4961	ieu-b-104	ieu-b-4961	372373	rs1899494	-0.000717156	0.000233009	0.00208531
460	|| id:ieu-b-104	Oral cavity cancer || id:ieu-b-4961	ieu-b-104	ieu-b-4961	372373	rs190175998	-0.000727422	0.000232728	0.00177424
461	|| id:ieu-b-104	Oral cavity cancer || id:ieu-b-4961	ieu-b-104	ieu-b-4961	372373	rs1901909	-0.000714663	0.000233005	0.00216106
462	|| id:ieu-b-104	Oral cavity cancer || id:ieu-b-4961	ieu-b-104	ieu-b-4961	372373	rs1912177	-0.00071912	0.000232999	0.00202615
463	|| id:ieu-b-104	Oral cavity cancer || id:ieu-b-4961	ieu-b-104	ieu-b-4961	372373	rs1955332	-0.000705981	0.00023277	0.00242169
464	|| id:ieu-b-104	Oral cavity cancer || id:ieu-b-4961	ieu-b-104	ieu-b-4961	372373	rs1969844	-0.000715109	0.000233038	0.0021504
465	|| id:ieu-b-104	Oral cavity cancer || id:ieu-b-4961	ieu-b-104	ieu-b-4961	372373	rs1972882	-0.000720018	0.000232955	0.00199614
466	|| id:ieu-b-104	Oral cavity cancer || id:ieu-b-4961	ieu-b-104	ieu-b-4961	372373	rs1979980	-0.000713232	0.000233007	0.00220609
467	|| id:ieu-b-104	Oral cavity cancer || id:ieu-b-4961	ieu-b-104	ieu-b-4961	372373	rs1986260	-0.000715431	0.000233046	0.00214124
468	|| id:ieu-b-104	Oral cavity cancer || id:ieu-b-4961	ieu-b-104	ieu-b-4961	372373	rs198852	-0.000714044	0.000233077	0.00218729
469	|| id:ieu-b-104	Oral cavity cancer || id:ieu-b-4961	ieu-b-104	ieu-b-4961	372373	rs1989181	-0.0007106	0.000232994	0.00228946
470	|| id:ieu-b-104	Oral cavity cancer || id:ieu-b-4961	ieu-b-104	ieu-b-4961	372373	rs1989480	-0.000715063	0.000233006	0.00214875
471	|| id:ieu-b-104	Oral cavity cancer || id:ieu-b-4961	ieu-b-104	ieu-b-4961	372373	rs1990950	-0.00071375	0.000233118	0.00220047
472	|| id:ieu-b-104	Oral cavity cancer || id:ieu-b-4961	ieu-b-104	ieu-b-4961	372373	rs1991431	-0.000718952	0.000233086	0.00203898
473	|| id:ieu-b-104	Oral cavity cancer || id:ieu-b-4961	ieu-b-104	ieu-b-4961	372373	rs201023435	-0.000709244	0.000232898	0.00232449
474	|| id:ieu-b-104	Oral cavity cancer || id:ieu-b-4961	ieu-b-104	ieu-b-4961	372373	rs2011603	-0.000718493	0.000233281	0.0020704
475	|| id:ieu-b-104	Oral cavity cancer || id:ieu-b-4961	ieu-b-104	ieu-b-4961	372373	rs2012453	-0.000710397	0.000232939	0.00229057
476	|| id:ieu-b-104	Oral cavity cancer || id:ieu-b-4961	ieu-b-104	ieu-b-4961	372373	rs2013517	-0.000712684	0.000232972	0.00222008
477	|| id:ieu-b-104	Oral cavity cancer || id:ieu-b-4961	ieu-b-104	ieu-b-4961	372373	rs201365946	-0.000719489	0.000232993	0.00201485
478	|| id:ieu-b-104	Oral cavity cancer || id:ieu-b-4961	ieu-b-104	ieu-b-4961	372373	rs201916895	-0.000713557	0.000232988	0.00219396
479	|| id:ieu-b-104	Oral cavity cancer || id:ieu-b-4961	ieu-b-104	ieu-b-4961	372373	rs2022059	-0.000719079	0.000233011	0.00202849
480	|| id:ieu-b-104	Oral cavity cancer || id:ieu-b-4961	ieu-b-104	ieu-b-4961	372373	rs2032424	-0.000712597	0.000232979	0.00222347
481	|| id:ieu-b-104	Oral cavity cancer || id:ieu-b-4961	ieu-b-104	ieu-b-4961	372373	rs2032463	-0.000711884	0.000233022	0.00225052
482	|| id:ieu-b-104	Oral cavity cancer || id:ieu-b-4961	ieu-b-104	ieu-b-4961	372373	rs2047171	-0.000713632	0.000233	0.00219274
483	|| id:ieu-b-104	Oral cavity cancer || id:ieu-b-4961	ieu-b-104	ieu-b-4961	372373	rs2048158	-0.000708129	0.00023285	0.00235687
484	|| id:ieu-b-104	Oral cavity cancer || id:ieu-b-4961	ieu-b-104	ieu-b-4961	372373	rs2066827	-0.000720002	0.000232983	0.00199914
485	|| id:ieu-b-104	Oral cavity cancer || id:ieu-b-4961	ieu-b-104	ieu-b-4961	372373	rs206930	-0.000715389	0.000233022	0.0021402
486	|| id:ieu-b-104	Oral cavity cancer || id:ieu-b-4961	ieu-b-104	ieu-b-4961	372373	rs2076169	-0.00071212	0.000233123	0.0022529
487	|| id:ieu-b-104	Oral cavity cancer || id:ieu-b-4961	ieu-b-104	ieu-b-4961	372373	rs2079147	-0.00072046	0.000233037	0.00199078
488	|| id:ieu-b-104	Oral cavity cancer || id:ieu-b-4961	ieu-b-104	ieu-b-4961	372373	rs2092114	-0.00071179	0.000233082	0.00225954
489	|| id:ieu-b-104	Oral cavity cancer || id:ieu-b-4961	ieu-b-104	ieu-b-4961	372373	rs2099084	-0.000715834	0.000233024	0.00212679
490	|| id:ieu-b-104	Oral cavity cancer || id:ieu-b-4961	ieu-b-104	ieu-b-4961	372373	rs2099930	-0.000709858	0.000232916	0.00230597
491	|| id:ieu-b-104	Oral cavity cancer || id:ieu-b-4961	ieu-b-104	ieu-b-4961	372373	rs210375	-0.000716441	0.000233014	0.00210735
492	|| id:ieu-b-104	Oral cavity cancer || id:ieu-b-4961	ieu-b-104	ieu-b-4961	372373	rs2104332	-0.000729515	0.000232851	0.00173046
493	|| id:ieu-b-104	Oral cavity cancer || id:ieu-b-4961	ieu-b-104	ieu-b-4961	372373	rs2108746	-0.000721917	0.000232947	0.00194138
494	|| id:ieu-b-104	Oral cavity cancer || id:ieu-b-4961	ieu-b-104	ieu-b-4961	372373	rs2109079	-0.000704985	0.000232795	0.00245889
495	|| id:ieu-b-104	Oral cavity cancer || id:ieu-b-4961	ieu-b-104	ieu-b-4961	372373	rs211864	-0.000706722	0.000232745	0.00239366
496	|| id:ieu-b-104	Oral cavity cancer || id:ieu-b-4961	ieu-b-104	ieu-b-4961	372373	rs2131371	-0.00071728	0.000233045	0.00208491
497	|| id:ieu-b-104	Oral cavity cancer || id:ieu-b-4961	ieu-b-104	ieu-b-4961	372373	rs215234	-0.00070626	0.000232681	0.00240289
498	|| id:ieu-b-104	Oral cavity cancer || id:ieu-b-4961	ieu-b-104	ieu-b-4961	372373	rs2158408	-0.000716186	0.000233027	0.00211627
499	|| id:ieu-b-104	Oral cavity cancer || id:ieu-b-4961	ieu-b-104	ieu-b-4961	372373	rs2160203	-0.00071296	0.000232984	0.00221244
500	|| id:ieu-b-104	Oral cavity cancer || id:ieu-b-4961	ieu-b-104	ieu-b-4961	372373	rs2162056	-0.000717897	0.000232996	0.00206193
501	|| id:ieu-b-104	Oral cavity cancer || id:ieu-b-4961	ieu-b-104	ieu-b-4961	372373	rs2167734	-0.000719348	0.000233032	0.00202252
502	|| id:ieu-b-104	Oral cavity cancer || id:ieu-b-4961	ieu-b-104	ieu-b-4961	372373	rs2174527	-0.000715568	0.000233009	0.00213349
503	|| id:ieu-b-104	Oral cavity cancer || id:ieu-b-4961	ieu-b-104	ieu-b-4961	372373	rs2175586	-0.000711822	0.000233024	0.00225274
504	|| id:ieu-b-104	Oral cavity cancer || id:ieu-b-4961	ieu-b-104	ieu-b-4961	372373	rs2175898	-0.000711205	0.000232962	0.00226653
505	|| id:ieu-b-104	Oral cavity cancer || id:ieu-b-4961	ieu-b-104	ieu-b-4961	372373	rs2189373	-0.000695564	0.00023236	0.0027582
506	|| id:ieu-b-104	Oral cavity cancer || id:ieu-b-4961	ieu-b-104	ieu-b-4961	372373	rs2194668	-0.000720654	0.000232938	0.00197633
507	|| id:ieu-b-104	Oral cavity cancer || id:ieu-b-4961	ieu-b-104	ieu-b-4961	372373	rs2201828	-0.000707279	0.000232911	0.00239186
508	|| id:ieu-b-104	Oral cavity cancer || id:ieu-b-4961	ieu-b-104	ieu-b-4961	372373	rs2219320	-0.000710905	0.00023309	0.00228904
509	|| id:ieu-b-104	Oral cavity cancer || id:ieu-b-4961	ieu-b-104	ieu-b-4961	372373	rs2230204	-0.000714006	0.000233014	0.00218236
510	|| id:ieu-b-104	Oral cavity cancer || id:ieu-b-4961	ieu-b-104	ieu-b-4961	372373	rs2230593	-0.000715056	0.000233022	0.00215047
511	|| id:ieu-b-104	Oral cavity cancer || id:ieu-b-4961	ieu-b-104	ieu-b-4961	372373	rs2236610	-0.000717183	0.000233036	0.00208704
512	|| id:ieu-b-104	Oral cavity cancer || id:ieu-b-4961	ieu-b-104	ieu-b-4961	372373	rs2236653	-0.000722485	0.000232886	0.00192015
513	|| id:ieu-b-104	Oral cavity cancer || id:ieu-b-4961	ieu-b-104	ieu-b-4961	372373	rs2240054	-0.000714346	0.000232998	0.00217023
514	|| id:ieu-b-104	Oral cavity cancer || id:ieu-b-4961	ieu-b-104	ieu-b-4961	372373	rs2241059	-0.000708321	0.0002328	0.00234526
515	|| id:ieu-b-104	Oral cavity cancer || id:ieu-b-4961	ieu-b-104	ieu-b-4961	372373	rs2241099	-0.000717773	0.000233034	0.00206914
516	|| id:ieu-b-104	Oral cavity cancer || id:ieu-b-4961	ieu-b-104	ieu-b-4961	372373	rs224150	-0.000711565	0.000232952	0.00225391
517	|| id:ieu-b-104	Oral cavity cancer || id:ieu-b-4961	ieu-b-104	ieu-b-4961	372373	rs2249109	-0.000718661	0.000232988	0.00203863
518	|| id:ieu-b-104	Oral cavity cancer || id:ieu-b-4961	ieu-b-104	ieu-b-4961	372373	rs2252316	-0.000710949	0.000232931	0.00227184
519	|| id:ieu-b-104	Oral cavity cancer || id:ieu-b-4961	ieu-b-104	ieu-b-4961	372373	rs2253001	-0.00072772	0.000232538	0.00175122
520	|| id:ieu-b-104	Oral cavity cancer || id:ieu-b-4961	ieu-b-104	ieu-b-4961	372373	rs225646	-0.000726598	0.00023296	0.00181476
521	|| id:ieu-b-104	Oral cavity cancer || id:ieu-b-4961	ieu-b-104	ieu-b-4961	372373	rs2259435	-0.000733738	0.000232546	0.00160366
522	|| id:ieu-b-104	Oral cavity cancer || id:ieu-b-4961	ieu-b-104	ieu-b-4961	372373	rs2273555	-0.000712754	0.000232968	0.00221747
523	|| id:ieu-b-104	Oral cavity cancer || id:ieu-b-4961	ieu-b-104	ieu-b-4961	372373	rs2274114	-0.000710298	0.000232988	0.00229872
524	|| id:ieu-b-104	Oral cavity cancer || id:ieu-b-4961	ieu-b-104	ieu-b-4961	372373	rs2274592	-0.000710399	0.000232948	0.00229139
525	|| id:ieu-b-104	Oral cavity cancer || id:ieu-b-4961	ieu-b-104	ieu-b-4961	372373	rs2277887	-0.000712097	0.000232991	0.00224069
526	|| id:ieu-b-104	Oral cavity cancer || id:ieu-b-4961	ieu-b-104	ieu-b-4961	372373	rs2278093	-0.000714982	0.000233004	0.00215105
527	|| id:ieu-b-104	Oral cavity cancer || id:ieu-b-4961	ieu-b-104	ieu-b-4961	372373	rs2278741	-0.000717169	0.00023302	0.00208595
528	|| id:ieu-b-104	Oral cavity cancer || id:ieu-b-4961	ieu-b-104	ieu-b-4961	372373	rs2280406	-0.000712008	0.000233018	0.00224615
529	|| id:ieu-b-104	Oral cavity cancer || id:ieu-b-4961	ieu-b-104	ieu-b-4961	372373	rs2283847	-0.000716083	0.000233075	0.00212394
530	|| id:ieu-b-104	Oral cavity cancer || id:ieu-b-4961	ieu-b-104	ieu-b-4961	372373	rs2288068	-0.000699949	0.000232685	0.00262855
531	|| id:ieu-b-104	Oral cavity cancer || id:ieu-b-4961	ieu-b-104	ieu-b-4961	372373	rs2294214	-0.000714209	0.00023315	0.00218906
532	|| id:ieu-b-104	Oral cavity cancer || id:ieu-b-4961	ieu-b-104	ieu-b-4961	372373	rs2296887	-0.000719113	0.000233011	0.00202753
533	|| id:ieu-b-104	Oral cavity cancer || id:ieu-b-4961	ieu-b-104	ieu-b-4961	372373	rs229912	-0.000711456	0.000232976	0.00225986
534	|| id:ieu-b-104	Oral cavity cancer || id:ieu-b-4961	ieu-b-104	ieu-b-4961	372373	rs2321870	-0.000713429	0.000232987	0.00219791
535	|| id:ieu-b-104	Oral cavity cancer || id:ieu-b-4961	ieu-b-104	ieu-b-4961	372373	rs2364232	-0.000710624	0.000233166	0.00230586
536	|| id:ieu-b-104	Oral cavity cancer || id:ieu-b-4961	ieu-b-104	ieu-b-4961	372373	rs2369953	-0.000711934	0.00023296	0.00224287
537	|| id:ieu-b-104	Oral cavity cancer || id:ieu-b-4961	ieu-b-104	ieu-b-4961	372373	rs2372362	-0.000712002	0.00023296	0.00224064
538	|| id:ieu-b-104	Oral cavity cancer || id:ieu-b-4961	ieu-b-104	ieu-b-4961	372373	rs2377308	-0.000707559	0.000232824	0.00237344
539	|| id:ieu-b-104	Oral cavity cancer || id:ieu-b-4961	ieu-b-104	ieu-b-4961	372373	rs238677	-0.000721162	0.000232947	0.00196268
540	|| id:ieu-b-104	Oral cavity cancer || id:ieu-b-4961	ieu-b-104	ieu-b-4961	372373	rs239500	-0.000715156	0.000233034	0.00214854
541	|| id:ieu-b-104	Oral cavity cancer || id:ieu-b-4961	ieu-b-104	ieu-b-4961	372373	rs2395655	-0.000719237	0.000232976	0.00202072
542	|| id:ieu-b-104	Oral cavity cancer || id:ieu-b-4961	ieu-b-104	ieu-b-4961	372373	rs2412771	-0.000728222	0.000232887	0.00176642
543	|| id:ieu-b-104	Oral cavity cancer || id:ieu-b-4961	ieu-b-104	ieu-b-4961	372373	rs2425050	-0.000715128	0.000233026	0.00214864
544	|| id:ieu-b-104	Oral cavity cancer || id:ieu-b-4961	ieu-b-104	ieu-b-4961	372373	rs2425624	-0.000723019	0.000232904	0.00190689
545	|| id:ieu-b-104	Oral cavity cancer || id:ieu-b-4961	ieu-b-104	ieu-b-4961	372373	rs2437726	-0.000722582	0.000232901	0.00191876
546	|| id:ieu-b-104	Oral cavity cancer || id:ieu-b-4961	ieu-b-104	ieu-b-4961	372373	rs2441026	-0.000726739	0.000232766	0.00179515
547	|| id:ieu-b-104	Oral cavity cancer || id:ieu-b-4961	ieu-b-104	ieu-b-4961	372373	rs2442734	-0.000708785	0.000232937	0.00234372
548	|| id:ieu-b-104	Oral cavity cancer || id:ieu-b-4961	ieu-b-104	ieu-b-4961	372373	rs2455640	-0.000711556	0.000232937	0.00225277
549	|| id:ieu-b-104	Oral cavity cancer || id:ieu-b-4961	ieu-b-104	ieu-b-4961	372373	rs2460488	-0.000706539	0.000232766	0.00240217
550	|| id:ieu-b-104	Oral cavity cancer || id:ieu-b-4961	ieu-b-104	ieu-b-4961	372373	rs2471738	-0.000715454	0.000233096	0.00214527
551	|| id:ieu-b-104	Oral cavity cancer || id:ieu-b-4961	ieu-b-104	ieu-b-4961	372373	rs2473237	-0.000717699	0.00023301	0.00206914
552	|| id:ieu-b-104	Oral cavity cancer || id:ieu-b-4961	ieu-b-104	ieu-b-4961	372373	rs2490524	-0.000716979	0.000233018	0.00209147
553	|| id:ieu-b-104	Oral cavity cancer || id:ieu-b-4961	ieu-b-104	ieu-b-4961	372373	rs2495762	-0.000716968	0.000233025	0.00209247
554	|| id:ieu-b-104	Oral cavity cancer || id:ieu-b-4961	ieu-b-104	ieu-b-4961	372373	rs2509133	-0.000715085	0.000233004	0.00214794
555	|| id:ieu-b-104	Oral cavity cancer || id:ieu-b-4961	ieu-b-104	ieu-b-4961	372373	rs251350	-0.00072262	0.000232967	0.0019234
556	|| id:ieu-b-104	Oral cavity cancer || id:ieu-b-4961	ieu-b-104	ieu-b-4961	372373	rs2517521	-0.000699577	0.000232784	0.00265347
557	|| id:ieu-b-104	Oral cavity cancer || id:ieu-b-4961	ieu-b-104	ieu-b-4961	372373	rs2520459	-0.00070753	0.000232776	0.00236948
558	|| id:ieu-b-104	Oral cavity cancer || id:ieu-b-4961	ieu-b-104	ieu-b-4961	372373	rs2526625	-0.000722834	0.000233104	0.00192925
559	|| id:ieu-b-104	Oral cavity cancer || id:ieu-b-4961	ieu-b-104	ieu-b-4961	372373	rs254431	-0.000721213	0.000232945	0.00196112
560	|| id:ieu-b-104	Oral cavity cancer || id:ieu-b-4961	ieu-b-104	ieu-b-4961	372373	rs254577	-0.000719694	0.00023301	0.00201041
561	|| id:ieu-b-104	Oral cavity cancer || id:ieu-b-4961	ieu-b-104	ieu-b-4961	372373	rs2579762	-0.000744399	0.000232472	0.00136427
562	|| id:ieu-b-104	Oral cavity cancer || id:ieu-b-4961	ieu-b-104	ieu-b-4961	372373	rs2581348	-0.000713811	0.000233072	0.00219405
563	|| id:ieu-b-104	Oral cavity cancer || id:ieu-b-4961	ieu-b-104	ieu-b-4961	372373	rs2587797	-0.000719573	0.000232978	0.00201107
564	|| id:ieu-b-104	Oral cavity cancer || id:ieu-b-4961	ieu-b-104	ieu-b-4961	372373	rs2602696	-0.000703425	0.00023263	0.00249627
565	|| id:ieu-b-104	Oral cavity cancer || id:ieu-b-4961	ieu-b-104	ieu-b-4961	372373	rs2613463	-0.000717447	0.000233	0.0020758
566	|| id:ieu-b-104	Oral cavity cancer || id:ieu-b-4961	ieu-b-104	ieu-b-4961	372373	rs2617802	-0.000729212	0.000232456	0.00170692
567	|| id:ieu-b-104	Oral cavity cancer || id:ieu-b-4961	ieu-b-104	ieu-b-4961	372373	rs2618146	-0.000719493	0.000232964	0.00201213
568	|| id:ieu-b-104	Oral cavity cancer || id:ieu-b-4961	ieu-b-104	ieu-b-4961	372373	rs2621417	-0.000717756	0.000233011	0.00206756
569	|| id:ieu-b-104	Oral cavity cancer || id:ieu-b-4961	ieu-b-104	ieu-b-4961	372373	rs2627111	-0.000707066	0.000232909	0.00239895
570	|| id:ieu-b-104	Oral cavity cancer || id:ieu-b-4961	ieu-b-104	ieu-b-4961	372373	rs263582	-0.00072039	0.000232946	0.00198464
571	|| id:ieu-b-104	Oral cavity cancer || id:ieu-b-4961	ieu-b-104	ieu-b-4961	372373	rs2637980	-0.000726271	0.000232884	0.00181717
572	|| id:ieu-b-104	Oral cavity cancer || id:ieu-b-4961	ieu-b-104	ieu-b-4961	372373	rs2647264	-0.000710661	0.000232908	0.00227888
573	|| id:ieu-b-104	Oral cavity cancer || id:ieu-b-4961	ieu-b-104	ieu-b-4961	372373	rs264770	-0.000708093	0.000232917	0.00236495
574	|| id:ieu-b-104	Oral cavity cancer || id:ieu-b-4961	ieu-b-104	ieu-b-4961	372373	rs2648717	-0.000714897	0.000233084	0.00216134
575	|| id:ieu-b-104	Oral cavity cancer || id:ieu-b-4961	ieu-b-104	ieu-b-4961	372373	rs2660216	-0.000722933	0.000232849	0.0019045
576	|| id:ieu-b-104	Oral cavity cancer || id:ieu-b-4961	ieu-b-104	ieu-b-4961	372373	rs2667376	-0.000722961	0.000232895	0.00190773
577	|| id:ieu-b-104	Oral cavity cancer || id:ieu-b-4961	ieu-b-104	ieu-b-4961	372373	rs2678408	-0.000724587	0.000233035	0.00187497
578	|| id:ieu-b-104	Oral cavity cancer || id:ieu-b-4961	ieu-b-104	ieu-b-4961	372373	rs2689691	-0.000714664	0.000233008	0.00216132
579	|| id:ieu-b-104	Oral cavity cancer || id:ieu-b-4961	ieu-b-104	ieu-b-4961	372373	rs2697821	-0.000720289	0.000232961	0.00198891
580	|| id:ieu-b-104	Oral cavity cancer || id:ieu-b-4961	ieu-b-104	ieu-b-4961	372373	rs2700289	-0.000714664	0.000233012	0.0021617
581	|| id:ieu-b-104	Oral cavity cancer || id:ieu-b-4961	ieu-b-104	ieu-b-4961	372373	rs2730081	-0.000716323	0.000233023	0.00211177
582	|| id:ieu-b-104	Oral cavity cancer || id:ieu-b-4961	ieu-b-104	ieu-b-4961	372373	rs2732152	-0.000717923	0.000233018	0.0020632
583	|| id:ieu-b-104	Oral cavity cancer || id:ieu-b-4961	ieu-b-104	ieu-b-4961	372373	rs273389	-0.000720003	0.00023305	0.00200512
584	|| id:ieu-b-104	Oral cavity cancer || id:ieu-b-4961	ieu-b-104	ieu-b-4961	372373	rs273909	-0.000723087	0.000232924	0.00190674
585	|| id:ieu-b-104	Oral cavity cancer || id:ieu-b-4961	ieu-b-104	ieu-b-4961	372373	rs2740510	-0.000698072	0.000232317	0.0026573
586	|| id:ieu-b-104	Oral cavity cancer || id:ieu-b-4961	ieu-b-104	ieu-b-4961	372373	rs2765760	-0.000712683	0.000233	0.00222276
587	|| id:ieu-b-104	Oral cavity cancer || id:ieu-b-4961	ieu-b-104	ieu-b-4961	372373	rs2767505	-0.000722461	0.000232898	0.00192182
588	|| id:ieu-b-104	Oral cavity cancer || id:ieu-b-4961	ieu-b-104	ieu-b-4961	372373	rs2803155	-0.000730022	0.000232525	0.00169213
589	|| id:ieu-b-104	Oral cavity cancer || id:ieu-b-4961	ieu-b-104	ieu-b-4961	372373	rs2806356	-0.000717494	0.000233132	0.00208652
590	|| id:ieu-b-104	Oral cavity cancer || id:ieu-b-4961	ieu-b-104	ieu-b-4961	372373	rs281436	-0.00071696	0.000233006	0.00209099
591	|| id:ieu-b-104	Oral cavity cancer || id:ieu-b-4961	ieu-b-104	ieu-b-4961	372373	rs2816994	-0.000715992	0.00023301	0.00212067
592	|| id:ieu-b-104	Oral cavity cancer || id:ieu-b-4961	ieu-b-104	ieu-b-4961	372373	rs2817811	-0.000712521	0.00023297	0.0022251
593	|| id:ieu-b-104	Oral cavity cancer || id:ieu-b-4961	ieu-b-104	ieu-b-4961	372373	rs2830585	-0.000723743	0.000232821	0.00187989
594	|| id:ieu-b-104	Oral cavity cancer || id:ieu-b-4961	ieu-b-104	ieu-b-4961	372373	rs2832598	-0.000726078	0.000232767	0.00181257
595	|| id:ieu-b-104	Oral cavity cancer || id:ieu-b-4961	ieu-b-104	ieu-b-4961	372373	rs2833	-0.000703235	0.000232734	0.00251417
596	|| id:ieu-b-104	Oral cavity cancer || id:ieu-b-4961	ieu-b-104	ieu-b-4961	372373	rs28360604	-0.000713963	0.000233011	0.00218345
597	|| id:ieu-b-104	Oral cavity cancer || id:ieu-b-4961	ieu-b-104	ieu-b-4961	372373	rs28361032	-0.000713383	0.000233016	0.00220217
598	|| id:ieu-b-104	Oral cavity cancer || id:ieu-b-4961	ieu-b-104	ieu-b-4961	372373	rs28391281	-0.000716976	0.00023308	0.00209734
599	|| id:ieu-b-104	Oral cavity cancer || id:ieu-b-4961	ieu-b-104	ieu-b-4961	372373	rs28415940	-0.000720291	0.000232969	0.00198956
600	|| id:ieu-b-104	Oral cavity cancer || id:ieu-b-4961	ieu-b-104	ieu-b-4961	372373	rs28457693	-0.00072017	0.00023303	0.00199844
601	|| id:ieu-b-104	Oral cavity cancer || id:ieu-b-4961	ieu-b-104	ieu-b-4961	372373	rs28474373	-0.000715014	0.000233094	0.00215862
602	|| id:ieu-b-104	Oral cavity cancer || id:ieu-b-4961	ieu-b-104	ieu-b-4961	372373	rs28479295	-0.000711062	0.000233094	0.0022843
603	|| id:ieu-b-104	Oral cavity cancer || id:ieu-b-4961	ieu-b-104	ieu-b-4961	372373	rs28497975	-0.000707834	0.000232888	0.00237069
604	|| id:ieu-b-104	Oral cavity cancer || id:ieu-b-4961	ieu-b-104	ieu-b-4961	372373	rs28501542	-0.000722707	0.000232965	0.00192079
605	|| id:ieu-b-104	Oral cavity cancer || id:ieu-b-4961	ieu-b-104	ieu-b-4961	372373	rs2853915	-0.000689137	0.00023255	0.00304267
606	|| id:ieu-b-104	Oral cavity cancer || id:ieu-b-4961	ieu-b-104	ieu-b-4961	372373	rs2854152	-0.000715501	0.000233247	0.00215804
607	|| id:ieu-b-104	Oral cavity cancer || id:ieu-b-4961	ieu-b-104	ieu-b-4961	372373	rs2854744	-0.00071653	0.000233012	0.00210451
608	|| id:ieu-b-104	Oral cavity cancer || id:ieu-b-4961	ieu-b-104	ieu-b-4961	372373	rs2855433	-0.000706665	0.000232752	0.00239638
609	|| id:ieu-b-104	Oral cavity cancer || id:ieu-b-4961	ieu-b-104	ieu-b-4961	372373	rs2857598	-0.000693852	0.000232721	0.00286856
610	|| id:ieu-b-104	Oral cavity cancer || id:ieu-b-4961	ieu-b-104	ieu-b-4961	372373	rs28663442	-0.000715507	0.00023302	0.00213645
611	|| id:ieu-b-104	Oral cavity cancer || id:ieu-b-4961	ieu-b-104	ieu-b-4961	372373	rs28664894	-0.000706792	0.000232844	0.00240161
612	|| id:ieu-b-104	Oral cavity cancer || id:ieu-b-4961	ieu-b-104	ieu-b-4961	372373	rs28708612	-0.000723382	0.000232864	0.00189341
613	|| id:ieu-b-104	Oral cavity cancer || id:ieu-b-4961	ieu-b-104	ieu-b-4961	372373	rs28718180	-0.000707893	0.000232796	0.0023593
614	|| id:ieu-b-104	Oral cavity cancer || id:ieu-b-4961	ieu-b-104	ieu-b-4961	372373	rs2871865	-0.000717878	0.000233105	0.00207258
615	|| id:ieu-b-104	Oral cavity cancer || id:ieu-b-4961	ieu-b-104	ieu-b-4961	372373	rs28741121	-0.000717335	0.000233002	0.00207935
616	|| id:ieu-b-104	Oral cavity cancer || id:ieu-b-4961	ieu-b-104	ieu-b-4961	372373	rs28752775	-0.000715669	0.00023304	0.0021333
617	|| id:ieu-b-104	Oral cavity cancer || id:ieu-b-4961	ieu-b-104	ieu-b-4961	372373	rs2881019	-0.000712318	0.000233085	0.00224276
618	|| id:ieu-b-104	Oral cavity cancer || id:ieu-b-4961	ieu-b-104	ieu-b-4961	372373	rs2885697	-0.000729758	0.000233016	0.0017374
619	|| id:ieu-b-104	Oral cavity cancer || id:ieu-b-4961	ieu-b-104	ieu-b-4961	372373	rs2894053	-0.000702373	0.000232678	0.00253902
620	|| id:ieu-b-104	Oral cavity cancer || id:ieu-b-4961	ieu-b-104	ieu-b-4961	372373	rs2911429	-0.000710564	0.00023293	0.00228427
621	|| id:ieu-b-104	Oral cavity cancer || id:ieu-b-4961	ieu-b-104	ieu-b-4961	372373	rs2929525	-0.000715208	0.000233047	0.00214822
622	|| id:ieu-b-104	Oral cavity cancer || id:ieu-b-4961	ieu-b-104	ieu-b-4961	372373	rs2949619	-0.000721168	0.000232975	0.00196504
623	|| id:ieu-b-104	Oral cavity cancer || id:ieu-b-4961	ieu-b-104	ieu-b-4961	372373	rs2968482	-0.000721974	0.000232904	0.00193598
624	|| id:ieu-b-104	Oral cavity cancer || id:ieu-b-4961	ieu-b-104	ieu-b-4961	372373	rs2971041	-0.000711528	0.000232953	0.00225522
625	|| id:ieu-b-104	Oral cavity cancer || id:ieu-b-4961	ieu-b-104	ieu-b-4961	372373	rs2974389	-0.000725283	0.000232999	0.0018531
626	|| id:ieu-b-104	Oral cavity cancer || id:ieu-b-4961	ieu-b-104	ieu-b-4961	372373	rs2979270	-0.000711127	0.000232933	0.0022662
627	|| id:ieu-b-104	Oral cavity cancer || id:ieu-b-4961	ieu-b-104	ieu-b-4961	372373	rs2980512	-0.000708839	0.00023287	0.00233512
628	|| id:ieu-b-104	Oral cavity cancer || id:ieu-b-4961	ieu-b-104	ieu-b-4961	372373	rs2990556	-0.000718963	0.00023298	0.00202904
629	|| id:ieu-b-104	Oral cavity cancer || id:ieu-b-4961	ieu-b-104	ieu-b-4961	372373	rs3001115	-0.000723307	0.000232863	0.00189539
630	|| id:ieu-b-104	Oral cavity cancer || id:ieu-b-4961	ieu-b-104	ieu-b-4961	372373	rs3006925	-0.000717037	0.000233017	0.00208958
631	|| id:ieu-b-104	Oral cavity cancer || id:ieu-b-4961	ieu-b-104	ieu-b-4961	372373	rs301845	-0.000714889	0.00023302	0.00215543
632	|| id:ieu-b-104	Oral cavity cancer || id:ieu-b-4961	ieu-b-104	ieu-b-4961	372373	rs3019022	-0.000716411	0.000233032	0.00210992
633	|| id:ieu-b-104	Oral cavity cancer || id:ieu-b-4961	ieu-b-104	ieu-b-4961	372373	rs30232	-0.000723492	0.000232902	0.00189368
634	|| id:ieu-b-104	Oral cavity cancer || id:ieu-b-4961	ieu-b-104	ieu-b-4961	372373	rs30388	-0.000715057	0.000233004	0.00214882
635	|| id:ieu-b-104	Oral cavity cancer || id:ieu-b-4961	ieu-b-104	ieu-b-4961	372373	rs306206	-0.000719019	0.000233007	0.00202991
636	|| id:ieu-b-104	Oral cavity cancer || id:ieu-b-4961	ieu-b-104	ieu-b-4961	372373	rs3092314	-0.000715169	0.000233006	0.00214554
637	|| id:ieu-b-104	Oral cavity cancer || id:ieu-b-4961	ieu-b-104	ieu-b-4961	372373	rs3092395	-0.000710212	0.000232957	0.00229849
638	|| id:ieu-b-104	Oral cavity cancer || id:ieu-b-4961	ieu-b-104	ieu-b-4961	372373	rs3094379	-0.000714818	0.000233058	0.00216126
639	|| id:ieu-b-104	Oral cavity cancer || id:ieu-b-4961	ieu-b-104	ieu-b-4961	372373	rs3095303	-0.000706396	0.000232761	0.00240651
640	|| id:ieu-b-104	Oral cavity cancer || id:ieu-b-4961	ieu-b-104	ieu-b-4961	372373	rs3095337	-0.000700082	0.000232473	0.00259999
641	|| id:ieu-b-104	Oral cavity cancer || id:ieu-b-4961	ieu-b-104	ieu-b-4961	372373	rs3103288	-0.000713588	0.000233063	0.00220022
642	|| id:ieu-b-104	Oral cavity cancer || id:ieu-b-4961	ieu-b-104	ieu-b-4961	372373	rs3104361	-0.000702996	0.000232666	0.00251539
643	|| id:ieu-b-104	Oral cavity cancer || id:ieu-b-4961	ieu-b-104	ieu-b-4961	372373	rs3104410	-0.000712303	0.000233066	0.00224142
644	|| id:ieu-b-104	Oral cavity cancer || id:ieu-b-4961	ieu-b-104	ieu-b-4961	372373	rs310630	-0.000712146	0.000232982	0.00223817
645	|| id:ieu-b-104	Oral cavity cancer || id:ieu-b-4961	ieu-b-104	ieu-b-4961	372373	rs310786	-0.00072202	0.000232928	0.00193681
646	|| id:ieu-b-104	Oral cavity cancer || id:ieu-b-4961	ieu-b-104	ieu-b-4961	372373	rs3127449	-0.000715604	0.000233011	0.00213256
647	|| id:ieu-b-104	Oral cavity cancer || id:ieu-b-4961	ieu-b-104	ieu-b-4961	372373	rs312781	-0.000712994	0.000232976	0.00221058
648	|| id:ieu-b-104	Oral cavity cancer || id:ieu-b-4961	ieu-b-104	ieu-b-4961	372373	rs3129034	-0.00070025	0.000232265	0.00257085
649	|| id:ieu-b-104	Oral cavity cancer || id:ieu-b-4961	ieu-b-104	ieu-b-4961	372373	rs3129112	-0.000694306	0.000232455	0.00281879
650	|| id:ieu-b-104	Oral cavity cancer || id:ieu-b-4961	ieu-b-104	ieu-b-4961	372373	rs3130924	-0.00071448	0.000233025	0.00216862
651	|| id:ieu-b-104	Oral cavity cancer || id:ieu-b-4961	ieu-b-104	ieu-b-4961	372373	rs3130948	-0.000701974	0.000232728	0.00255892
652	|| id:ieu-b-104	Oral cavity cancer || id:ieu-b-4961	ieu-b-104	ieu-b-4961	372373	rs3131091	-0.000720774	0.00023303	0.00198115
653	|| id:ieu-b-104	Oral cavity cancer || id:ieu-b-4961	ieu-b-104	ieu-b-4961	372373	rs3131117	-0.000718835	0.00023299	0.00203371
654	|| id:ieu-b-104	Oral cavity cancer || id:ieu-b-4961	ieu-b-104	ieu-b-4961	372373	rs3131856	-0.000690656	0.000231766	0.00288273
655	|| id:ieu-b-104	Oral cavity cancer || id:ieu-b-4961	ieu-b-104	ieu-b-4961	372373	rs3132948	-0.000725753	0.000232756	0.00182026
656	|| id:ieu-b-104	Oral cavity cancer || id:ieu-b-4961	ieu-b-104	ieu-b-4961	372373	rs3134799	-0.000700977	0.000232743	0.00259694
657	|| id:ieu-b-104	Oral cavity cancer || id:ieu-b-4961	ieu-b-104	ieu-b-4961	372373	rs3134954	-0.000699016	0.000233082	0.00270852
658	|| id:ieu-b-104	Oral cavity cancer || id:ieu-b-4961	ieu-b-104	ieu-b-4961	372373	rs3135877	-0.000721921	0.000232908	0.00193781
659	|| id:ieu-b-104	Oral cavity cancer || id:ieu-b-4961	ieu-b-104	ieu-b-4961	372373	rs3138499	-0.000715097	0.000233099	0.00215649
660	|| id:ieu-b-104	Oral cavity cancer || id:ieu-b-4961	ieu-b-104	ieu-b-4961	372373	rs314268	-0.00072094	0.000232964	0.00197051
661	|| id:ieu-b-104	Oral cavity cancer || id:ieu-b-4961	ieu-b-104	ieu-b-4961	372373	rs31801	-0.000714679	0.000233003	0.00216039
662	|| id:ieu-b-104	Oral cavity cancer || id:ieu-b-4961	ieu-b-104	ieu-b-4961	372373	rs3212621	-0.000711804	0.000233001	0.00225107
663	|| id:ieu-b-104	Oral cavity cancer || id:ieu-b-4961	ieu-b-104	ieu-b-4961	372373	rs3212870	-0.000718153	0.000232994	0.00205426
664	|| id:ieu-b-104	Oral cavity cancer || id:ieu-b-4961	ieu-b-104	ieu-b-4961	372373	rs3217859	-0.000721017	0.000232953	0.0019674
665	|| id:ieu-b-104	Oral cavity cancer || id:ieu-b-4961	ieu-b-104	ieu-b-4961	372373	rs3252	-0.000721228	0.000232964	0.00196232
666	|| id:ieu-b-104	Oral cavity cancer || id:ieu-b-4961	ieu-b-104	ieu-b-4961	372373	rs3253	-0.000712966	0.000233056	0.00221929
667	|| id:ieu-b-104	Oral cavity cancer || id:ieu-b-4961	ieu-b-104	ieu-b-4961	372373	rs32799	-0.000713144	0.000232984	0.00220662
668	|| id:ieu-b-104	Oral cavity cancer || id:ieu-b-4961	ieu-b-104	ieu-b-4961	372373	rs329923	-0.000722926	0.000232856	0.00190537
669	|| id:ieu-b-104	Oral cavity cancer || id:ieu-b-4961	ieu-b-104	ieu-b-4961	372373	rs330088	-0.0007149	0.000233028	0.00215591
670	|| id:ieu-b-104	Oral cavity cancer || id:ieu-b-4961	ieu-b-104	ieu-b-4961	372373	rs335429	-0.000712534	0.000233006	0.00222818
671	|| id:ieu-b-104	Oral cavity cancer || id:ieu-b-4961	ieu-b-104	ieu-b-4961	372373	rs339347	-0.000719116	0.00023299	0.00202551
672	|| id:ieu-b-104	Oral cavity cancer || id:ieu-b-4961	ieu-b-104	ieu-b-4961	372373	rs34080918	-0.000714552	0.000233059	0.00216962
673	|| id:ieu-b-104	Oral cavity cancer || id:ieu-b-4961	ieu-b-104	ieu-b-4961	372373	rs34124029	-0.000714487	0.000232999	0.00216596
674	|| id:ieu-b-104	Oral cavity cancer || id:ieu-b-4961	ieu-b-104	ieu-b-4961	372373	rs342702	-0.000711211	0.000232953	0.00226552
675	|| id:ieu-b-104	Oral cavity cancer || id:ieu-b-4961	ieu-b-104	ieu-b-4961	372373	rs34402524	-0.000713895	0.000233011	0.00218557
676	|| id:ieu-b-104	Oral cavity cancer || id:ieu-b-4961	ieu-b-104	ieu-b-4961	372373	rs34419890	-0.000698993	0.000232934	0.00269251
677	|| id:ieu-b-104	Oral cavity cancer || id:ieu-b-4961	ieu-b-104	ieu-b-4961	372373	rs344962	-0.000711436	0.00023293	0.00225597
678	|| id:ieu-b-104	Oral cavity cancer || id:ieu-b-4961	ieu-b-104	ieu-b-4961	372373	rs34506003	-0.000715523	0.000233011	0.00213507
679	|| id:ieu-b-104	Oral cavity cancer || id:ieu-b-4961	ieu-b-104	ieu-b-4961	372373	rs34517439	-0.000720376	0.000232977	0.00198777
680	|| id:ieu-b-104	Oral cavity cancer || id:ieu-b-4961	ieu-b-104	ieu-b-4961	372373	rs34563869	-0.000709449	0.000233171	0.00234528
681	|| id:ieu-b-104	Oral cavity cancer || id:ieu-b-4961	ieu-b-104	ieu-b-4961	372373	rs34587839	-0.000719437	0.000233087	0.00202485
682	|| id:ieu-b-104	Oral cavity cancer || id:ieu-b-4961	ieu-b-104	ieu-b-4961	372373	rs34655123	-0.000710671	0.00023293	0.00228071
683	|| id:ieu-b-104	Oral cavity cancer || id:ieu-b-4961	ieu-b-104	ieu-b-4961	372373	rs34810766	-0.000715034	0.00023301	0.00215002
684	|| id:ieu-b-104	Oral cavity cancer || id:ieu-b-4961	ieu-b-104	ieu-b-4961	372373	rs34811474	-0.000703705	0.000232816	0.00250627
685	|| id:ieu-b-104	Oral cavity cancer || id:ieu-b-4961	ieu-b-104	ieu-b-4961	372373	rs34924092	-0.00071537	0.000233006	0.00213931
686	|| id:ieu-b-104	Oral cavity cancer || id:ieu-b-4961	ieu-b-104	ieu-b-4961	372373	rs34937552	-0.000721536	0.000232899	0.00194787
687	|| id:ieu-b-104	Oral cavity cancer || id:ieu-b-4961	ieu-b-104	ieu-b-4961	372373	rs34967912	-0.000708534	0.000232889	0.00234725
688	|| id:ieu-b-104	Oral cavity cancer || id:ieu-b-4961	ieu-b-104	ieu-b-4961	372373	rs34973445	-0.000716363	0.000233017	0.00211003
689	|| id:ieu-b-104	Oral cavity cancer || id:ieu-b-4961	ieu-b-104	ieu-b-4961	372373	rs35150645	-0.000721988	0.000232945	0.00193916
690	|| id:ieu-b-104	Oral cavity cancer || id:ieu-b-4961	ieu-b-104	ieu-b-4961	372373	rs35195586	-0.000718277	0.000233006	0.00205161
691	|| id:ieu-b-104	Oral cavity cancer || id:ieu-b-4961	ieu-b-104	ieu-b-4961	372373	rs35199776	-0.00071055	0.000232899	0.00228164
692	|| id:ieu-b-104	Oral cavity cancer || id:ieu-b-4961	ieu-b-104	ieu-b-4961	372373	rs35358414	-0.00071904	0.000232975	0.00202636
693	|| id:ieu-b-104	Oral cavity cancer || id:ieu-b-4961	ieu-b-104	ieu-b-4961	372373	rs35408848	-0.000712174	0.000233014	0.00224047
694	|| id:ieu-b-104	Oral cavity cancer || id:ieu-b-4961	ieu-b-104	ieu-b-4961	372373	rs35418511	-0.000718084	0.000233024	0.002059
695	|| id:ieu-b-104	Oral cavity cancer || id:ieu-b-4961	ieu-b-104	ieu-b-4961	372373	rs354196	-0.00071761	0.000233021	0.00207285
696	|| id:ieu-b-104	Oral cavity cancer || id:ieu-b-4961	ieu-b-104	ieu-b-4961	372373	rs35502362	-0.000704609	0.000232856	0.00247853
697	|| id:ieu-b-104	Oral cavity cancer || id:ieu-b-4961	ieu-b-104	ieu-b-4961	372373	rs35504328	-0.000718195	0.000233026	0.00205586
698	|| id:ieu-b-104	Oral cavity cancer || id:ieu-b-4961	ieu-b-104	ieu-b-4961	372373	rs35505	-0.00071264	0.000233022	0.00222632
699	|| id:ieu-b-104	Oral cavity cancer || id:ieu-b-4961	ieu-b-104	ieu-b-4961	372373	rs35523350	-0.000718921	0.00023302	0.00203391
700	|| id:ieu-b-104	Oral cavity cancer || id:ieu-b-4961	ieu-b-104	ieu-b-4961	372373	rs35536868	-0.000728571	0.000232654	0.00173874
701	|| id:ieu-b-104	Oral cavity cancer || id:ieu-b-4961	ieu-b-104	ieu-b-4961	372373	rs35568293	-0.000719682	0.000232964	0.00200671
702	|| id:ieu-b-104	Oral cavity cancer || id:ieu-b-4961	ieu-b-104	ieu-b-4961	372373	rs35586997	-0.000720977	0.000232923	0.00196586
703	|| id:ieu-b-104	Oral cavity cancer || id:ieu-b-4961	ieu-b-104	ieu-b-4961	372373	rs35650604	-0.000716322	0.000233021	0.00211162
704	|| id:ieu-b-104	Oral cavity cancer || id:ieu-b-4961	ieu-b-104	ieu-b-4961	372373	rs35668185	-0.000727676	0.000232556	0.00175379
705	|| id:ieu-b-104	Oral cavity cancer || id:ieu-b-4961	ieu-b-104	ieu-b-4961	372373	rs35684381	-0.000726296	0.000232723	0.00180322
706	|| id:ieu-b-104	Oral cavity cancer || id:ieu-b-4961	ieu-b-104	ieu-b-4961	372373	rs35755679	-0.000719917	0.000233	0.00200308
707	|| id:ieu-b-104	Oral cavity cancer || id:ieu-b-4961	ieu-b-104	ieu-b-4961	372373	rs357564	-0.000722254	0.000232955	0.00193258
708	|| id:ieu-b-104	Oral cavity cancer || id:ieu-b-4961	ieu-b-104	ieu-b-4961	372373	rs35757387	-0.000720773	0.00023297	0.00197579
709	|| id:ieu-b-104	Oral cavity cancer || id:ieu-b-4961	ieu-b-104	ieu-b-4961	372373	rs35836525	-0.000706857	0.000232842	0.00239914
710	|| id:ieu-b-104	Oral cavity cancer || id:ieu-b-4961	ieu-b-104	ieu-b-4961	372373	rs358493	-0.000727265	0.000232736	0.00177895
711	|| id:ieu-b-104	Oral cavity cancer || id:ieu-b-4961	ieu-b-104	ieu-b-4961	372373	rs35862560	-0.000717579	0.000233014	0.00207311
712	|| id:ieu-b-104	Oral cavity cancer || id:ieu-b-4961	ieu-b-104	ieu-b-4961	372373	rs35894506	-0.000717996	0.000232996	0.00205904
713	|| id:ieu-b-104	Oral cavity cancer || id:ieu-b-4961	ieu-b-104	ieu-b-4961	372373	rs359430	-0.000713181	0.000232979	0.00220501
714	|| id:ieu-b-104	Oral cavity cancer || id:ieu-b-4961	ieu-b-104	ieu-b-4961	372373	rs36018387	-0.000719396	0.000232979	0.00201636
715	|| id:ieu-b-104	Oral cavity cancer || id:ieu-b-4961	ieu-b-104	ieu-b-4961	372373	rs36035148	-0.000725107	0.000232724	0.00183485
716	|| id:ieu-b-104	Oral cavity cancer || id:ieu-b-4961	ieu-b-104	ieu-b-4961	372373	rs36109609	-0.000710634	0.000232923	0.00228131
717	|| id:ieu-b-104	Oral cavity cancer || id:ieu-b-4961	ieu-b-104	ieu-b-4961	372373	rs36225454	-0.000718384	0.000232988	0.00204684
718	|| id:ieu-b-104	Oral cavity cancer || id:ieu-b-4961	ieu-b-104	ieu-b-4961	372373	rs36226649	-0.000711444	0.000233093	0.0022718
719	|| id:ieu-b-104	Oral cavity cancer || id:ieu-b-4961	ieu-b-104	ieu-b-4961	372373	rs362307	-0.000719306	0.000232972	0.00201836
720	|| id:ieu-b-104	Oral cavity cancer || id:ieu-b-4961	ieu-b-104	ieu-b-4961	372373	rs366717	-0.000729981	0.000232694	0.00170634
721	|| id:ieu-b-104	Oral cavity cancer || id:ieu-b-4961	ieu-b-104	ieu-b-4961	372373	rs368931559	-0.000714812	0.000233018	0.00215766
722	|| id:ieu-b-104	Oral cavity cancer || id:ieu-b-4961	ieu-b-104	ieu-b-4961	372373	rs3739672	-0.00071488	0.000233034	0.00215706
723	|| id:ieu-b-104	Oral cavity cancer || id:ieu-b-4961	ieu-b-104	ieu-b-4961	372373	rs3743589	-0.000712431	0.000232961	0.00222709
724	|| id:ieu-b-104	Oral cavity cancer || id:ieu-b-4961	ieu-b-104	ieu-b-4961	372373	rs3755569	-0.000706915	0.000232845	0.00239752
725	|| id:ieu-b-104	Oral cavity cancer || id:ieu-b-4961	ieu-b-104	ieu-b-4961	372373	rs3757230	-0.000729052	0.000232981	0.00175263
726	|| id:ieu-b-104	Oral cavity cancer || id:ieu-b-4961	ieu-b-104	ieu-b-4961	372373	rs3759983	-0.000715302	0.000233027	0.00214339
727	|| id:ieu-b-104	Oral cavity cancer || id:ieu-b-4961	ieu-b-104	ieu-b-4961	372373	rs3761123	-0.000707953	0.000232953	0.00237336
728	|| id:ieu-b-104	Oral cavity cancer || id:ieu-b-4961	ieu-b-104	ieu-b-4961	372373	rs3766807	-0.00071272	0.000232977	0.00221943
729	|| id:ieu-b-104	Oral cavity cancer || id:ieu-b-4961	ieu-b-104	ieu-b-4961	372373	rs3768276	-0.000720513	0.000232952	0.00198161
730	|| id:ieu-b-104	Oral cavity cancer || id:ieu-b-4961	ieu-b-104	ieu-b-4961	372373	rs376877	-0.000707734	0.000232821	0.00236716
731	|| id:ieu-b-104	Oral cavity cancer || id:ieu-b-4961	ieu-b-104	ieu-b-4961	372373	rs3777909	-0.000719283	0.000232981	0.00201982
732	|| id:ieu-b-104	Oral cavity cancer || id:ieu-b-4961	ieu-b-104	ieu-b-4961	372373	rs3785455	-0.00071443	0.000233013	0.00216909
733	|| id:ieu-b-104	Oral cavity cancer || id:ieu-b-4961	ieu-b-104	ieu-b-4961	372373	rs3789276	-0.000725241	0.00023271	0.0018301
734	|| id:ieu-b-104	Oral cavity cancer || id:ieu-b-4961	ieu-b-104	ieu-b-4961	372373	rs3790076	-0.00073041	0.000233078	0.00172582
735	|| id:ieu-b-104	Oral cavity cancer || id:ieu-b-4961	ieu-b-104	ieu-b-4961	372373	rs3791679	-0.000719724	0.00023348	0.00205209
736	|| id:ieu-b-104	Oral cavity cancer || id:ieu-b-4961	ieu-b-104	ieu-b-4961	372373	rs3795503	-0.000720116	0.000233005	0.00199778
737	|| id:ieu-b-104	Oral cavity cancer || id:ieu-b-4961	ieu-b-104	ieu-b-4961	372373	rs379951	-0.000711686	0.000232944	0.00224919
738	|| id:ieu-b-104	Oral cavity cancer || id:ieu-b-4961	ieu-b-104	ieu-b-4961	372373	rs3802725	-0.000713949	0.000233034	0.00218611
739	|| id:ieu-b-104	Oral cavity cancer || id:ieu-b-4961	ieu-b-104	ieu-b-4961	372373	rs3803392	-0.00072571	0.000232761	0.00182185
740	|| id:ieu-b-104	Oral cavity cancer || id:ieu-b-4961	ieu-b-104	ieu-b-4961	372373	rs3814115	-0.000712944	0.000232976	0.00221218
741	|| id:ieu-b-104	Oral cavity cancer || id:ieu-b-4961	ieu-b-104	ieu-b-4961	372373	rs3825036	-0.000715211	0.000233006	0.00214423
742	|| id:ieu-b-104	Oral cavity cancer || id:ieu-b-4961	ieu-b-104	ieu-b-4961	372373	rs3846054	-0.000721241	0.000232948	0.00196057
743	|| id:ieu-b-104	Oral cavity cancer || id:ieu-b-4961	ieu-b-104	ieu-b-4961	372373	rs3858603	-0.000719964	0.000233005	0.00200218
744	|| id:ieu-b-104	Oral cavity cancer || id:ieu-b-4961	ieu-b-104	ieu-b-4961	372373	rs3860179	-0.000715067	0.000233037	0.00215162
745	|| id:ieu-b-104	Oral cavity cancer || id:ieu-b-4961	ieu-b-104	ieu-b-4961	372373	rs3860446	-0.000711076	0.000232924	0.002267
746	|| id:ieu-b-104	Oral cavity cancer || id:ieu-b-4961	ieu-b-104	ieu-b-4961	372373	rs3873201	-0.000717323	0.000233033	0.00208251
747	|| id:ieu-b-104	Oral cavity cancer || id:ieu-b-4961	ieu-b-104	ieu-b-4961	372373	rs388606	-0.000717332	0.000233001	0.00207932
748	|| id:ieu-b-104	Oral cavity cancer || id:ieu-b-4961	ieu-b-104	ieu-b-4961	372373	rs388704	-0.000714002	0.000232998	0.00218094
749	|| id:ieu-b-104	Oral cavity cancer || id:ieu-b-4961	ieu-b-104	ieu-b-4961	372373	rs391468	-0.000722862	0.000232879	0.0019091
750	|| id:ieu-b-104	Oral cavity cancer || id:ieu-b-4961	ieu-b-104	ieu-b-4961	372373	rs3915970	-0.000706234	0.000232785	0.00241453
751	|| id:ieu-b-104	Oral cavity cancer || id:ieu-b-4961	ieu-b-104	ieu-b-4961	372373	rs3918292	-0.00071312	0.000233006	0.00220948
752	|| id:ieu-b-104	Oral cavity cancer || id:ieu-b-4961	ieu-b-104	ieu-b-4961	372373	rs394443	-0.000714725	0.000233023	0.00216083
753	|| id:ieu-b-104	Oral cavity cancer || id:ieu-b-4961	ieu-b-104	ieu-b-4961	372373	rs405697	-0.000709196	0.000232845	0.00232074
754	|| id:ieu-b-104	Oral cavity cancer || id:ieu-b-4961	ieu-b-104	ieu-b-4961	372373	rs407303	-0.000720089	0.000232954	0.00199401
755	|| id:ieu-b-104	Oral cavity cancer || id:ieu-b-4961	ieu-b-104	ieu-b-4961	372373	rs4075483	-0.000713978	0.000233008	0.00218266
756	|| id:ieu-b-104	Oral cavity cancer || id:ieu-b-4961	ieu-b-104	ieu-b-4961	372373	rs4077711	-0.000708032	0.000232782	0.00235312
757	|| id:ieu-b-104	Oral cavity cancer || id:ieu-b-4961	ieu-b-104	ieu-b-4961	372373	rs4090067	-0.000720153	0.000232946	0.00199141
758	|| id:ieu-b-104	Oral cavity cancer || id:ieu-b-4961	ieu-b-104	ieu-b-4961	372373	rs41096	-0.000717093	0.000233015	0.00208774
759	|| id:ieu-b-104	Oral cavity cancer || id:ieu-b-4961	ieu-b-104	ieu-b-4961	372373	rs4121165	-0.000722397	0.000233037	0.00193569
760	|| id:ieu-b-104	Oral cavity cancer || id:ieu-b-4961	ieu-b-104	ieu-b-4961	372373	rs41281623	-0.000726403	0.000233026	0.00182538
761	|| id:ieu-b-104	Oral cavity cancer || id:ieu-b-4961	ieu-b-104	ieu-b-4961	372373	rs4128298	-0.000718334	0.000233035	0.00205259
762	|| id:ieu-b-104	Oral cavity cancer || id:ieu-b-4961	ieu-b-104	ieu-b-4961	372373	rs41289486	-0.000719017	0.000233008	0.00203004
763	|| id:ieu-b-104	Oral cavity cancer || id:ieu-b-4961	ieu-b-104	ieu-b-4961	372373	rs41311445	-0.000713258	0.000233054	0.0022098
764	|| id:ieu-b-104	Oral cavity cancer || id:ieu-b-4961	ieu-b-104	ieu-b-4961	372373	rs41360344	-0.000726071	0.000232656	0.00180366
765	|| id:ieu-b-104	Oral cavity cancer || id:ieu-b-4961	ieu-b-104	ieu-b-4961	372373	rs4146719	-0.000716503	0.000233009	0.00210502
766	|| id:ieu-b-104	Oral cavity cancer || id:ieu-b-4961	ieu-b-104	ieu-b-4961	372373	rs420709	-0.000713827	0.000232996	0.00218629
767	|| id:ieu-b-104	Oral cavity cancer || id:ieu-b-4961	ieu-b-104	ieu-b-4961	372373	rs423135	-0.000716583	0.000233017	0.00210333
768	|| id:ieu-b-104	Oral cavity cancer || id:ieu-b-4961	ieu-b-104	ieu-b-4961	372373	rs4235680	-0.000714605	0.000233005	0.00216289
769	|| id:ieu-b-104	Oral cavity cancer || id:ieu-b-4961	ieu-b-104	ieu-b-4961	372373	rs4243035	-0.000709217	0.00023293	0.00232863
770	|| id:ieu-b-104	Oral cavity cancer || id:ieu-b-4961	ieu-b-104	ieu-b-4961	372373	rs425102	-0.000712463	0.00023306	0.00223567
771	|| id:ieu-b-104	Oral cavity cancer || id:ieu-b-4961	ieu-b-104	ieu-b-4961	372373	rs4260950	-0.000712506	0.000232994	0.00222788
772	|| id:ieu-b-104	Oral cavity cancer || id:ieu-b-4961	ieu-b-104	ieu-b-4961	372373	rs4284505	-0.000716401	0.000233061	0.00211297
773	|| id:ieu-b-104	Oral cavity cancer || id:ieu-b-4961	ieu-b-104	ieu-b-4961	372373	rs4294814	-0.000708655	0.000232846	0.00233887
774	|| id:ieu-b-104	Oral cavity cancer || id:ieu-b-4961	ieu-b-104	ieu-b-4961	372373	rs4302528	-0.000716628	0.000233068	0.00210673
775	|| id:ieu-b-104	Oral cavity cancer || id:ieu-b-4961	ieu-b-104	ieu-b-4961	372373	rs4318430	-0.000720695	0.000232943	0.00197562
776	|| id:ieu-b-104	Oral cavity cancer || id:ieu-b-4961	ieu-b-104	ieu-b-4961	372373	rs4319605	-0.000712638	0.000232998	0.00222401
777	|| id:ieu-b-104	Oral cavity cancer || id:ieu-b-4961	ieu-b-104	ieu-b-4961	372373	rs4320356	-0.000718573	0.000233006	0.00204287
778	|| id:ieu-b-104	Oral cavity cancer || id:ieu-b-4961	ieu-b-104	ieu-b-4961	372373	rs4320932	-0.000715653	0.000233081	0.00213771
779	|| id:ieu-b-104	Oral cavity cancer || id:ieu-b-4961	ieu-b-104	ieu-b-4961	372373	rs4330666	-0.000719086	0.000232988	0.00202624
780	|| id:ieu-b-104	Oral cavity cancer || id:ieu-b-4961	ieu-b-104	ieu-b-4961	372373	rs4355095	-0.000710618	0.000232954	0.00228485
781	|| id:ieu-b-104	Oral cavity cancer || id:ieu-b-4961	ieu-b-104	ieu-b-4961	372373	rs435943	-0.000717107	0.000233013	0.00208719
782	|| id:ieu-b-104	Oral cavity cancer || id:ieu-b-4961	ieu-b-104	ieu-b-4961	372373	rs4367628	-0.00072261	0.000232924	0.00191992
783	|| id:ieu-b-104	Oral cavity cancer || id:ieu-b-4961	ieu-b-104	ieu-b-4961	372373	rs4393482	-0.000720286	0.000232956	0.00198853
784	|| id:ieu-b-104	Oral cavity cancer || id:ieu-b-4961	ieu-b-104	ieu-b-4961	372373	rs4409753	-0.000705443	0.000232602	0.00242268
785	|| id:ieu-b-104	Oral cavity cancer || id:ieu-b-4961	ieu-b-104	ieu-b-4961	372373	rs442439	-0.000696497	0.000232733	0.0027653
786	|| id:ieu-b-104	Oral cavity cancer || id:ieu-b-4961	ieu-b-104	ieu-b-4961	372373	rs445493	-0.00072698	0.000232619	0.00177684
787	|| id:ieu-b-104	Oral cavity cancer || id:ieu-b-4961	ieu-b-104	ieu-b-4961	372373	rs4475007	-0.000725777	0.000232829	0.00182571
788	|| id:ieu-b-104	Oral cavity cancer || id:ieu-b-4961	ieu-b-104	ieu-b-4961	372373	rs4478172	-0.000724523	0.000232968	0.00187104
789	|| id:ieu-b-104	Oral cavity cancer || id:ieu-b-4961	ieu-b-104	ieu-b-4961	372373	rs4490390	-0.000719759	0.000232966	0.00200461
790	|| id:ieu-b-104	Oral cavity cancer || id:ieu-b-4961	ieu-b-104	ieu-b-4961	372373	rs45446698	-0.000718495	0.000233009	0.00204548
791	|| id:ieu-b-104	Oral cavity cancer || id:ieu-b-4961	ieu-b-104	ieu-b-4961	372373	rs45465702	-0.000718851	0.000233066	0.00204014
792	|| id:ieu-b-104	Oral cavity cancer || id:ieu-b-4961	ieu-b-104	ieu-b-4961	372373	rs45515493	-0.000721321	0.000232957	0.00195909
793	|| id:ieu-b-104	Oral cavity cancer || id:ieu-b-4961	ieu-b-104	ieu-b-4961	372373	rs45577732	-0.000712722	0.000233011	0.00222265
794	|| id:ieu-b-104	Oral cavity cancer || id:ieu-b-4961	ieu-b-104	ieu-b-4961	372373	rs45583840	-0.000712121	0.000232983	0.00223915
795	|| id:ieu-b-104	Oral cavity cancer || id:ieu-b-4961	ieu-b-104	ieu-b-4961	372373	rs4559549	-0.000711418	0.000232951	0.00225855
796	|| id:ieu-b-104	Oral cavity cancer || id:ieu-b-4961	ieu-b-104	ieu-b-4961	372373	rs4566332	-0.000726557	0.000232682	0.00179305
797	|| id:ieu-b-104	Oral cavity cancer || id:ieu-b-4961	ieu-b-104	ieu-b-4961	372373	rs4566430	-0.000723643	0.000232891	0.00188858
798	|| id:ieu-b-104	Oral cavity cancer || id:ieu-b-4961	ieu-b-104	ieu-b-4961	372373	rs4583201	-0.000734146	0.000232822	0.00161465
799	|| id:ieu-b-104	Oral cavity cancer || id:ieu-b-4961	ieu-b-104	ieu-b-4961	372373	rs4584512	-0.00071005	0.00023295	0.00230311
800	|| id:ieu-b-104	Oral cavity cancer || id:ieu-b-4961	ieu-b-104	ieu-b-4961	372373	rs4586411	-0.000711485	0.000232939	0.00225524
801	|| id:ieu-b-104	Oral cavity cancer || id:ieu-b-4961	ieu-b-104	ieu-b-4961	372373	rs4603265	-0.000711736	0.00023304	0.00225707
802	|| id:ieu-b-104	Oral cavity cancer || id:ieu-b-4961	ieu-b-104	ieu-b-4961	372373	rs4622210	-0.000721339	0.000232908	0.00195422
803	|| id:ieu-b-104	Oral cavity cancer || id:ieu-b-4961	ieu-b-104	ieu-b-4961	372373	rs4652333	-0.000714181	0.000233079	0.00218314
804	|| id:ieu-b-104	Oral cavity cancer || id:ieu-b-4961	ieu-b-104	ieu-b-4961	372373	rs4665629	-0.000711212	0.000232956	0.00226572
805	|| id:ieu-b-104	Oral cavity cancer || id:ieu-b-4961	ieu-b-104	ieu-b-4961	372373	rs4675899	-0.000722331	0.000232938	0.00192897
806	|| id:ieu-b-104	Oral cavity cancer || id:ieu-b-4961	ieu-b-104	ieu-b-4961	372373	rs4678419	-0.000724042	0.000232797	0.00186965
807	|| id:ieu-b-104	Oral cavity cancer || id:ieu-b-4961	ieu-b-104	ieu-b-4961	372373	rs4681548	-0.000716573	0.000233011	0.00210307
808	|| id:ieu-b-104	Oral cavity cancer || id:ieu-b-4961	ieu-b-104	ieu-b-4961	372373	rs4685109	-0.000715242	0.000233011	0.0021437
809	|| id:ieu-b-104	Oral cavity cancer || id:ieu-b-4961	ieu-b-104	ieu-b-4961	372373	rs4704768	-0.00072244	0.000232899	0.00192252
810	|| id:ieu-b-104	Oral cavity cancer || id:ieu-b-4961	ieu-b-104	ieu-b-4961	372373	rs4711391	-0.00072273	0.000232865	0.00191155
811	|| id:ieu-b-104	Oral cavity cancer || id:ieu-b-4961	ieu-b-104	ieu-b-4961	372373	rs4711735	-0.000715775	0.000233017	0.00212793
812	|| id:ieu-b-104	Oral cavity cancer || id:ieu-b-4961	ieu-b-104	ieu-b-4961	372373	rs4733049	-0.000712618	0.000232969	0.00222184
813	|| id:ieu-b-104	Oral cavity cancer || id:ieu-b-4961	ieu-b-104	ieu-b-4961	372373	rs4739739	-0.000717301	0.000233016	0.00208159
814	|| id:ieu-b-104	Oral cavity cancer || id:ieu-b-4961	ieu-b-104	ieu-b-4961	372373	rs4744323	-0.000712233	0.000232979	0.00223516
815	|| id:ieu-b-104	Oral cavity cancer || id:ieu-b-4961	ieu-b-104	ieu-b-4961	372373	rs4746939	-0.000723413	0.000232826	0.00188934
816	|| id:ieu-b-104	Oral cavity cancer || id:ieu-b-4961	ieu-b-104	ieu-b-4961	372373	rs4750169	-0.000717567	0.000233028	0.00207478
817	|| id:ieu-b-104	Oral cavity cancer || id:ieu-b-4961	ieu-b-104	ieu-b-4961	372373	rs4762106	-0.000715222	0.000233134	0.00215603
818	|| id:ieu-b-104	Oral cavity cancer || id:ieu-b-4961	ieu-b-104	ieu-b-4961	372373	rs4764696	-0.000712431	0.000233054	0.00223618
819	|| id:ieu-b-104	Oral cavity cancer || id:ieu-b-4961	ieu-b-104	ieu-b-4961	372373	rs4780650	-0.000706225	0.000232662	0.00240211
820	|| id:ieu-b-104	Oral cavity cancer || id:ieu-b-4961	ieu-b-104	ieu-b-4961	372373	rs4785677	-0.000723168	0.000232841	0.00189738
821	|| id:ieu-b-104	Oral cavity cancer || id:ieu-b-4961	ieu-b-104	ieu-b-4961	372373	rs4785929	-0.000714585	0.000233012	0.00216413
822	|| id:ieu-b-104	Oral cavity cancer || id:ieu-b-4961	ieu-b-104	ieu-b-4961	372373	rs4800123	-0.000712032	0.000233005	0.00224412
823	|| id:ieu-b-104	Oral cavity cancer || id:ieu-b-4961	ieu-b-104	ieu-b-4961	372373	rs4802238	-0.000715265	0.000233006	0.00214257
824	|| id:ieu-b-104	Oral cavity cancer || id:ieu-b-4961	ieu-b-104	ieu-b-4961	372373	rs481237	-0.000715514	0.000233009	0.0021352
825	|| id:ieu-b-104	Oral cavity cancer || id:ieu-b-4961	ieu-b-104	ieu-b-4961	372373	rs4813418	-0.000721012	0.000232992	0.00197092
826	|| id:ieu-b-104	Oral cavity cancer || id:ieu-b-4961	ieu-b-104	ieu-b-4961	372373	rs4814214	-0.000721072	0.000232959	0.00196631
827	|| id:ieu-b-104	Oral cavity cancer || id:ieu-b-4961	ieu-b-104	ieu-b-4961	372373	rs4819639	-0.000718737	0.000232981	0.00203582
828	|| id:ieu-b-104	Oral cavity cancer || id:ieu-b-4961	ieu-b-104	ieu-b-4961	372373	rs4832602	-0.000723301	0.000233012	0.00190835
829	|| id:ieu-b-104	Oral cavity cancer || id:ieu-b-4961	ieu-b-104	ieu-b-4961	372373	rs4836528	-0.00073142	0.000232912	0.00168756
830	|| id:ieu-b-104	Oral cavity cancer || id:ieu-b-4961	ieu-b-104	ieu-b-4961	372373	rs4852777	-0.000716413	0.000233026	0.00210928
831	|| id:ieu-b-104	Oral cavity cancer || id:ieu-b-4961	ieu-b-104	ieu-b-4961	372373	rs4853505	-0.00071276	0.000232977	0.00221815
832	|| id:ieu-b-104	Oral cavity cancer || id:ieu-b-4961	ieu-b-104	ieu-b-4961	372373	rs4866846	-0.000713898	0.000233032	0.0021875
833	|| id:ieu-b-104	Oral cavity cancer || id:ieu-b-4961	ieu-b-104	ieu-b-4961	372373	rs4876399	-0.000717471	0.000233025	0.00207739
834	|| id:ieu-b-104	Oral cavity cancer || id:ieu-b-4961	ieu-b-104	ieu-b-4961	372373	rs4885681	-0.000714835	0.000233026	0.00215766
835	|| id:ieu-b-104	Oral cavity cancer || id:ieu-b-4961	ieu-b-104	ieu-b-4961	372373	rs4888165	-0.000716916	0.000233019	0.00209348
836	|| id:ieu-b-104	Oral cavity cancer || id:ieu-b-4961	ieu-b-104	ieu-b-4961	372373	rs4909034	-0.000716821	0.000233063	0.00210042
837	|| id:ieu-b-104	Oral cavity cancer || id:ieu-b-4961	ieu-b-104	ieu-b-4961	372373	rs4909912	-0.000721531	0.000233054	0.00196167
838	|| id:ieu-b-104	Oral cavity cancer || id:ieu-b-4961	ieu-b-104	ieu-b-4961	372373	rs4911228	-0.000712518	0.000233018	0.00222984
839	|| id:ieu-b-104	Oral cavity cancer || id:ieu-b-4961	ieu-b-104	ieu-b-4961	372373	rs4920605	-0.000709898	0.000233041	0.0023173
840	|| id:ieu-b-104	Oral cavity cancer || id:ieu-b-4961	ieu-b-104	ieu-b-4961	372373	rs492202	-0.000712639	0.00023302	0.00222613
841	|| id:ieu-b-104	Oral cavity cancer || id:ieu-b-4961	ieu-b-104	ieu-b-4961	372373	rs4930187	-0.00071532	0.000233025	0.00214266
842	|| id:ieu-b-104	Oral cavity cancer || id:ieu-b-4961	ieu-b-104	ieu-b-4961	372373	rs4933220	-0.00071155	0.000232936	0.00225289
843	|| id:ieu-b-104	Oral cavity cancer || id:ieu-b-4961	ieu-b-104	ieu-b-4961	372373	rs4952564	-0.000716781	0.000233036	0.00209908
844	|| id:ieu-b-104	Oral cavity cancer || id:ieu-b-4961	ieu-b-104	ieu-b-4961	372373	rs4963275	-0.000714039	0.000233031	0.002183
845	|| id:ieu-b-104	Oral cavity cancer || id:ieu-b-4961	ieu-b-104	ieu-b-4961	372373	rs4965297	-0.000716121	0.000233122	0.00212724
846	|| id:ieu-b-104	Oral cavity cancer || id:ieu-b-4961	ieu-b-104	ieu-b-4961	372373	rs4968680	-0.000710801	0.000232999	0.0022834
847	|| id:ieu-b-104	Oral cavity cancer || id:ieu-b-4961	ieu-b-104	ieu-b-4961	372373	rs4969384	-0.000714074	0.000233022	0.00218104
848	|| id:ieu-b-104	Oral cavity cancer || id:ieu-b-4961	ieu-b-104	ieu-b-4961	372373	rs4969479	-0.000716559	0.000233045	0.00210668
849	|| id:ieu-b-104	Oral cavity cancer || id:ieu-b-4961	ieu-b-104	ieu-b-4961	372373	rs4984636	-0.000705091	0.000232656	0.00244051
850	|| id:ieu-b-104	Oral cavity cancer || id:ieu-b-4961	ieu-b-104	ieu-b-4961	372373	rs4988321	-0.000710989	0.000233073	0.0022846
851	|| id:ieu-b-104	Oral cavity cancer || id:ieu-b-4961	ieu-b-104	ieu-b-4961	372373	rs500830	-0.000714149	0.000233003	0.0021769
852	|| id:ieu-b-104	Oral cavity cancer || id:ieu-b-4961	ieu-b-104	ieu-b-4961	372373	rs5022955	-0.000710541	0.00023295	0.00228699
853	|| id:ieu-b-104	Oral cavity cancer || id:ieu-b-4961	ieu-b-104	ieu-b-4961	372373	rs5025902	-0.000720883	0.000232931	0.00196925
854	|| id:ieu-b-104	Oral cavity cancer || id:ieu-b-4961	ieu-b-104	ieu-b-4961	372373	rs5026246	-0.000718439	0.000233396	0.00208258
855	|| id:ieu-b-104	Oral cavity cancer || id:ieu-b-4961	ieu-b-104	ieu-b-4961	372373	rs508710	-0.0007121	0.000232965	0.00223804
856	|| id:ieu-b-104	Oral cavity cancer || id:ieu-b-4961	ieu-b-104	ieu-b-4961	372373	rs513953	-0.000713387	0.000233143	0.00221433
857	|| id:ieu-b-104	Oral cavity cancer || id:ieu-b-4961	ieu-b-104	ieu-b-4961	372373	rs516451	-0.000712232	0.000232989	0.00223614
858	|| id:ieu-b-104	Oral cavity cancer || id:ieu-b-4961	ieu-b-104	ieu-b-4961	372373	rs520461	-0.000730239	0.000232734	0.0017031
859	|| id:ieu-b-104	Oral cavity cancer || id:ieu-b-4961	ieu-b-104	ieu-b-4961	372373	rs5268	-0.000720452	0.000232963	0.00198441
860	|| id:ieu-b-104	Oral cavity cancer || id:ieu-b-4961	ieu-b-104	ieu-b-4961	372373	rs530799722	-0.000693813	0.000232475	0.00284078
861	|| id:ieu-b-104	Oral cavity cancer || id:ieu-b-4961	ieu-b-104	ieu-b-4961	372373	rs533155786	-0.000717378	0.000233164	0.00209298
862	|| id:ieu-b-104	Oral cavity cancer || id:ieu-b-4961	ieu-b-104	ieu-b-4961	372373	rs534331448	-0.000707678	0.000232962	0.00238364
863	|| id:ieu-b-104	Oral cavity cancer || id:ieu-b-4961	ieu-b-104	ieu-b-4961	372373	rs534705706	-0.000709289	0.000233099	0.00234336
864	|| id:ieu-b-104	Oral cavity cancer || id:ieu-b-4961	ieu-b-104	ieu-b-4961	372373	rs535865	-0.000713721	0.000233025	0.00219237
865	|| id:ieu-b-104	Oral cavity cancer || id:ieu-b-4961	ieu-b-104	ieu-b-4961	372373	rs537924904	-0.000715482	0.000233034	0.00213853
866	|| id:ieu-b-104	Oral cavity cancer || id:ieu-b-4961	ieu-b-104	ieu-b-4961	372373	rs540860509	-0.000706917	0.000232856	0.00239858
867	|| id:ieu-b-104	Oral cavity cancer || id:ieu-b-4961	ieu-b-104	ieu-b-4961	372373	rs541074664	-0.000724475	0.000232755	0.00185444
868	|| id:ieu-b-104	Oral cavity cancer || id:ieu-b-4961	ieu-b-104	ieu-b-4961	372373	rs542940	-0.000719535	0.000232966	0.00201111
869	|| id:ieu-b-104	Oral cavity cancer || id:ieu-b-4961	ieu-b-104	ieu-b-4961	372373	rs545131906	-0.000713548	0.000233048	0.00220006
870	|| id:ieu-b-104	Oral cavity cancer || id:ieu-b-4961	ieu-b-104	ieu-b-4961	372373	rs545826748	-0.00071626	0.000233048	0.00211602
871	|| id:ieu-b-104	Oral cavity cancer || id:ieu-b-4961	ieu-b-104	ieu-b-4961	372373	rs547915	-0.000714866	0.000233028	0.00215696
872	|| id:ieu-b-104	Oral cavity cancer || id:ieu-b-4961	ieu-b-104	ieu-b-4961	372373	rs553276313	-0.00071756	0.000233125	0.00208394
873	|| id:ieu-b-104	Oral cavity cancer || id:ieu-b-4961	ieu-b-104	ieu-b-4961	372373	rs553299872	-0.000718145	0.000232992	0.00205423
874	|| id:ieu-b-104	Oral cavity cancer || id:ieu-b-4961	ieu-b-104	ieu-b-4961	372373	rs553804507	-0.000714087	0.000233	0.00217855
875	|| id:ieu-b-104	Oral cavity cancer || id:ieu-b-4961	ieu-b-104	ieu-b-4961	372373	rs555554	-0.000712854	0.00023309	0.00222617
876	|| id:ieu-b-104	Oral cavity cancer || id:ieu-b-4961	ieu-b-104	ieu-b-4961	372373	rs55657661	-0.000723126	0.000232825	0.00189712
877	|| id:ieu-b-104	Oral cavity cancer || id:ieu-b-4961	ieu-b-104	ieu-b-4961	372373	rs55670730	-0.000713293	0.000233022	0.00220555
878	|| id:ieu-b-104	Oral cavity cancer || id:ieu-b-4961	ieu-b-104	ieu-b-4961	372373	rs55681913	-0.000716972	0.000233017	0.00209157
879	|| id:ieu-b-104	Oral cavity cancer || id:ieu-b-4961	ieu-b-104	ieu-b-4961	372373	rs557397744	-0.000717678	0.000233016	0.00207036
880	|| id:ieu-b-104	Oral cavity cancer || id:ieu-b-4961	ieu-b-104	ieu-b-4961	372373	rs55762931	-0.000715	0.000233023	0.00215233
881	|| id:ieu-b-104	Oral cavity cancer || id:ieu-b-4961	ieu-b-104	ieu-b-4961	372373	rs55772859	-0.000715228	0.000233006	0.00214368
882	|| id:ieu-b-104	Oral cavity cancer || id:ieu-b-4961	ieu-b-104	ieu-b-4961	372373	rs55896953	-0.000719326	0.000232988	0.00201922
883	|| id:ieu-b-104	Oral cavity cancer || id:ieu-b-4961	ieu-b-104	ieu-b-4961	372373	rs55914134	-0.000714731	0.000233037	0.00216201
884	|| id:ieu-b-104	Oral cavity cancer || id:ieu-b-4961	ieu-b-104	ieu-b-4961	372373	rs559187	-0.000721335	0.000232915	0.00195495
885	|| id:ieu-b-104	Oral cavity cancer || id:ieu-b-4961	ieu-b-104	ieu-b-4961	372373	rs55940205	-0.000722669	0.000232867	0.00191339
886	|| id:ieu-b-104	Oral cavity cancer || id:ieu-b-4961	ieu-b-104	ieu-b-4961	372373	rs56024413	-0.000724507	0.00023278	0.00185563
887	|| id:ieu-b-104	Oral cavity cancer || id:ieu-b-4961	ieu-b-104	ieu-b-4961	372373	rs56053124	-0.000715437	0.000233025	0.00213902
888	|| id:ieu-b-104	Oral cavity cancer || id:ieu-b-4961	ieu-b-104	ieu-b-4961	372373	rs56067442	-0.000719659	0.000232995	0.00201009
889	|| id:ieu-b-104	Oral cavity cancer || id:ieu-b-4961	ieu-b-104	ieu-b-4961	372373	rs56116307	-0.000713147	0.00023299	0.00220709
890	|| id:ieu-b-104	Oral cavity cancer || id:ieu-b-4961	ieu-b-104	ieu-b-4961	372373	rs56146543	-0.000723048	0.000232843	0.00190084
891	|| id:ieu-b-104	Oral cavity cancer || id:ieu-b-4961	ieu-b-104	ieu-b-4961	372373	rs56148859	-0.00071481	0.000233016	0.00215756
892	|| id:ieu-b-104	Oral cavity cancer || id:ieu-b-4961	ieu-b-104	ieu-b-4961	372373	rs56225285	-0.0007146	0.000233003	0.0021628
893	|| id:ieu-b-104	Oral cavity cancer || id:ieu-b-4961	ieu-b-104	ieu-b-4961	372373	rs56237381	-0.000728819	0.000232596	0.00172791
894	|| id:ieu-b-104	Oral cavity cancer || id:ieu-b-4961	ieu-b-104	ieu-b-4961	372373	rs56244534	-0.000718882	0.000233026	0.00203559
895	|| id:ieu-b-104	Oral cavity cancer || id:ieu-b-4961	ieu-b-104	ieu-b-4961	372373	rs56257144	-0.00071729	0.000233006	0.00208099
896	|| id:ieu-b-104	Oral cavity cancer || id:ieu-b-4961	ieu-b-104	ieu-b-4961	372373	rs56332326	-0.000715445	0.000233055	0.00214168
897	|| id:ieu-b-104	Oral cavity cancer || id:ieu-b-4961	ieu-b-104	ieu-b-4961	372373	rs56373125	-0.000718938	0.00023298	0.00202985
898	|| id:ieu-b-104	Oral cavity cancer || id:ieu-b-4961	ieu-b-104	ieu-b-4961	372373	rs56390343	-0.000716082	0.000233017	0.00211854
899	|| id:ieu-b-104	Oral cavity cancer || id:ieu-b-4961	ieu-b-104	ieu-b-4961	372373	rs564849	-0.000714877	0.000233038	0.00215753
900	|| id:ieu-b-104	Oral cavity cancer || id:ieu-b-4961	ieu-b-104	ieu-b-4961	372373	rs56685747	-0.00071471	0.000233012	0.00216026
901	|| id:ieu-b-104	Oral cavity cancer || id:ieu-b-4961	ieu-b-104	ieu-b-4961	372373	rs56751608	-0.000715425	0.000233019	0.00213883
902	|| id:ieu-b-104	Oral cavity cancer || id:ieu-b-4961	ieu-b-104	ieu-b-4961	372373	rs56795193	-0.000721112	0.000232976	0.00196662
903	|| id:ieu-b-104	Oral cavity cancer || id:ieu-b-4961	ieu-b-104	ieu-b-4961	372373	rs570253411	-0.000719188	0.000232979	0.00202238
904	|| id:ieu-b-104	Oral cavity cancer || id:ieu-b-4961	ieu-b-104	ieu-b-4961	372373	rs57079115	-0.000706217	0.00023279	0.00241568
905	|| id:ieu-b-104	Oral cavity cancer || id:ieu-b-4961	ieu-b-104	ieu-b-4961	372373	rs5742914	-0.000708532	0.000232991	0.00235772
906	|| id:ieu-b-104	Oral cavity cancer || id:ieu-b-4961	ieu-b-104	ieu-b-4961	372373	rs5742915	-0.000711599	0.000232958	0.0022534
907	|| id:ieu-b-104	Oral cavity cancer || id:ieu-b-4961	ieu-b-104	ieu-b-4961	372373	rs5763144	-0.000718016	0.000232997	0.00205853
908	|| id:ieu-b-104	Oral cavity cancer || id:ieu-b-4961	ieu-b-104	ieu-b-4961	372373	rs577051924	-0.000721993	0.00023292	0.00193682
909	|| id:ieu-b-104	Oral cavity cancer || id:ieu-b-4961	ieu-b-104	ieu-b-4961	372373	rs577253487	-0.000724466	0.000232976	0.00187334
910	|| id:ieu-b-104	Oral cavity cancer || id:ieu-b-4961	ieu-b-104	ieu-b-4961	372373	rs577767363	-0.000722554	0.000232859	0.00191592
911	|| id:ieu-b-104	Oral cavity cancer || id:ieu-b-4961	ieu-b-104	ieu-b-4961	372373	rs578768	-0.00071619	0.000233014	0.00211496
912	|| id:ieu-b-104	Oral cavity cancer || id:ieu-b-4961	ieu-b-104	ieu-b-4961	372373	rs58075522	-0.000715363	0.000233007	0.00213967
913	|| id:ieu-b-104	Oral cavity cancer || id:ieu-b-4961	ieu-b-104	ieu-b-4961	372373	rs58225668	-0.000711071	0.00023293	0.00226777
914	|| id:ieu-b-104	Oral cavity cancer || id:ieu-b-4961	ieu-b-104	ieu-b-4961	372373	rs584438	-0.000709638	0.000232861	0.00230769
915	|| id:ieu-b-104	Oral cavity cancer || id:ieu-b-4961	ieu-b-104	ieu-b-4961	372373	rs590797	-0.000715188	0.000233075	0.00215142
916	|| id:ieu-b-104	Oral cavity cancer || id:ieu-b-4961	ieu-b-104	ieu-b-4961	372373	rs596010	-0.000714547	0.00023303	0.00216704
917	|| id:ieu-b-104	Oral cavity cancer || id:ieu-b-4961	ieu-b-104	ieu-b-4961	372373	rs59748147	-0.000722646	0.000233043	0.00192927
918	|| id:ieu-b-104	Oral cavity cancer || id:ieu-b-4961	ieu-b-104	ieu-b-4961	372373	rs59831071	-0.00071636	0.000233013	0.00210973
919	|| id:ieu-b-104	Oral cavity cancer || id:ieu-b-4961	ieu-b-104	ieu-b-4961	372373	rs598997	-0.00070989	0.000232871	0.00230043
920	|| id:ieu-b-104	Oral cavity cancer || id:ieu-b-4961	ieu-b-104	ieu-b-4961	372373	rs5992136	-0.000721436	0.000233052	0.00196411
921	|| id:ieu-b-104	Oral cavity cancer || id:ieu-b-4961	ieu-b-104	ieu-b-4961	372373	rs59936027	-0.000723035	0.000232863	0.00190295
922	|| id:ieu-b-104	Oral cavity cancer || id:ieu-b-4961	ieu-b-104	ieu-b-4961	372373	rs59937117	-0.000706088	0.000232689	0.00240959
923	|| id:ieu-b-104	Oral cavity cancer || id:ieu-b-4961	ieu-b-104	ieu-b-4961	372373	rs59950280	-0.00071204	0.000232981	0.00224153
924	|| id:ieu-b-104	Oral cavity cancer || id:ieu-b-4961	ieu-b-104	ieu-b-4961	372373	rs60070153	-0.000717246	0.000233014	0.00208305
925	|| id:ieu-b-104	Oral cavity cancer || id:ieu-b-4961	ieu-b-104	ieu-b-4961	372373	rs60140952	-0.000728679	0.000232614	0.00173281
926	|| id:ieu-b-104	Oral cavity cancer || id:ieu-b-4961	ieu-b-104	ieu-b-4961	372373	rs6015071	-0.000714557	0.000233	0.00216386
927	|| id:ieu-b-104	Oral cavity cancer || id:ieu-b-4961	ieu-b-104	ieu-b-4961	372373	rs60190941	-0.000709425	0.000232857	0.00231437
928	|| id:ieu-b-104	Oral cavity cancer || id:ieu-b-4961	ieu-b-104	ieu-b-4961	372373	rs6032944	-0.000713506	0.000233007	0.00219745
929	|| id:ieu-b-104	Oral cavity cancer || id:ieu-b-4961	ieu-b-104	ieu-b-4961	372373	rs6037062	-0.000709333	0.000232908	0.00232257
930	|| id:ieu-b-104	Oral cavity cancer || id:ieu-b-4961	ieu-b-104	ieu-b-4961	372373	rs60381530	-0.000717889	0.000233018	0.00206427
931	|| id:ieu-b-104	Oral cavity cancer || id:ieu-b-4961	ieu-b-104	ieu-b-4961	372373	rs6038487	-0.000718958	0.000232994	0.00203045
932	|| id:ieu-b-104	Oral cavity cancer || id:ieu-b-4961	ieu-b-104	ieu-b-4961	372373	rs6047077	-0.000718278	0.000233002	0.00205122
933	|| id:ieu-b-104	Oral cavity cancer || id:ieu-b-4961	ieu-b-104	ieu-b-4961	372373	rs6052358	-0.000719393	0.000232986	0.00201703
934	|| id:ieu-b-104	Oral cavity cancer || id:ieu-b-4961	ieu-b-104	ieu-b-4961	372373	rs60613973	-0.000717294	0.000233021	0.00208226
935	|| id:ieu-b-104	Oral cavity cancer || id:ieu-b-4961	ieu-b-104	ieu-b-4961	372373	rs6062546	-0.000705815	0.000232657	0.00241569
936	|| id:ieu-b-104	Oral cavity cancer || id:ieu-b-4961	ieu-b-104	ieu-b-4961	372373	rs60869409	-0.000719727	0.000232985	0.00200727
937	|| id:ieu-b-104	Oral cavity cancer || id:ieu-b-4961	ieu-b-104	ieu-b-4961	372373	rs609296	-0.000718644	0.000232998	0.00204004
938	|| id:ieu-b-104	Oral cavity cancer || id:ieu-b-4961	ieu-b-104	ieu-b-4961	372373	rs6093917	-0.000712199	0.000232955	0.00223392
939	|| id:ieu-b-104	Oral cavity cancer || id:ieu-b-4961	ieu-b-104	ieu-b-4961	372373	rs6096487	-0.000717989	0.000233004	0.00205994
940	|| id:ieu-b-104	Oral cavity cancer || id:ieu-b-4961	ieu-b-104	ieu-b-4961	372373	rs61000833	-0.000720399	0.000232966	0.0019862
941	|| id:ieu-b-104	Oral cavity cancer || id:ieu-b-4961	ieu-b-104	ieu-b-4961	372373	rs6107892	-0.000719474	0.000233	0.00201599
942	|| id:ieu-b-104	Oral cavity cancer || id:ieu-b-4961	ieu-b-104	ieu-b-4961	372373	rs6117873	-0.000711055	0.000232953	0.00227049
943	|| id:ieu-b-104	Oral cavity cancer || id:ieu-b-4961	ieu-b-104	ieu-b-4961	372373	rs61190088	-0.000718506	0.00023299	0.00204342
944	|| id:ieu-b-104	Oral cavity cancer || id:ieu-b-4961	ieu-b-104	ieu-b-4961	372373	rs61431557	-0.000718161	0.000233009	0.00205537
945	|| id:ieu-b-104	Oral cavity cancer || id:ieu-b-4961	ieu-b-104	ieu-b-4961	372373	rs61542988	-0.000719226	0.000232976	0.00202107
946	|| id:ieu-b-104	Oral cavity cancer || id:ieu-b-4961	ieu-b-104	ieu-b-4961	372373	rs61729527	-0.000713072	0.000232992	0.00220963
947	|| id:ieu-b-104	Oral cavity cancer || id:ieu-b-4961	ieu-b-104	ieu-b-4961	372373	rs61775030	-0.000718206	0.000232999	0.00205311
948	|| id:ieu-b-104	Oral cavity cancer || id:ieu-b-4961	ieu-b-104	ieu-b-4961	372373	rs61833064	-0.000715825	0.000233041	0.00212867
949	|| id:ieu-b-104	Oral cavity cancer || id:ieu-b-4961	ieu-b-104	ieu-b-4961	372373	rs61846088	-0.000722229	0.000232944	0.00193232
950	|| id:ieu-b-104	Oral cavity cancer || id:ieu-b-4961	ieu-b-104	ieu-b-4961	372373	rs618741	-0.000711601	0.000232971	0.00225469
951	|| id:ieu-b-104	Oral cavity cancer || id:ieu-b-4961	ieu-b-104	ieu-b-4961	372373	rs61884427	-0.000722494	0.000232869	0.00191848
952	|| id:ieu-b-104	Oral cavity cancer || id:ieu-b-4961	ieu-b-104	ieu-b-4961	372373	rs61907336	-0.00071349	0.000233017	0.00219885
953	|| id:ieu-b-104	Oral cavity cancer || id:ieu-b-4961	ieu-b-104	ieu-b-4961	372373	rs61921613	-0.000722774	0.00023297	0.00191938
954	|| id:ieu-b-104	Oral cavity cancer || id:ieu-b-4961	ieu-b-104	ieu-b-4961	372373	rs61966248	-0.000720998	0.000232989	0.00197105
955	|| id:ieu-b-104	Oral cavity cancer || id:ieu-b-4961	ieu-b-104	ieu-b-4961	372373	rs62011737	-0.000721678	0.0002329	0.001944
956	|| id:ieu-b-104	Oral cavity cancer || id:ieu-b-4961	ieu-b-104	ieu-b-4961	372373	rs62015883	-0.000720762	0.000232954	0.0019747
957	|| id:ieu-b-104	Oral cavity cancer || id:ieu-b-4961	ieu-b-104	ieu-b-4961	372373	rs62025778	-0.000724672	0.000232809	0.00185369
958	|| id:ieu-b-104	Oral cavity cancer || id:ieu-b-4961	ieu-b-104	ieu-b-4961	372373	rs62048489	-0.00072482	0.000232821	0.00185064
959	|| id:ieu-b-104	Oral cavity cancer || id:ieu-b-4961	ieu-b-104	ieu-b-4961	372373	rs62057183	-0.000720755	0.000232955	0.00197498
960	|| id:ieu-b-104	Oral cavity cancer || id:ieu-b-4961	ieu-b-104	ieu-b-4961	372373	rs62075318	-0.000718191	0.000233006	0.00205415
961	|| id:ieu-b-104	Oral cavity cancer || id:ieu-b-4961	ieu-b-104	ieu-b-4961	372373	rs62077239	-0.000717779	0.000233003	0.00206614
962	|| id:ieu-b-104	Oral cavity cancer || id:ieu-b-4961	ieu-b-104	ieu-b-4961	372373	rs62081465	-0.000703805	0.000232682	0.0024884
963	|| id:ieu-b-104	Oral cavity cancer || id:ieu-b-4961	ieu-b-104	ieu-b-4961	372373	rs62088172	-0.000718022	0.000233039	0.00206221
964	|| id:ieu-b-104	Oral cavity cancer || id:ieu-b-4961	ieu-b-104	ieu-b-4961	372373	rs62126408	-0.000716529	0.000233127	0.00211527
965	|| id:ieu-b-104	Oral cavity cancer || id:ieu-b-4961	ieu-b-104	ieu-b-4961	372373	rs62155874	-0.000706247	0.00023277	0.00241256
966	|| id:ieu-b-104	Oral cavity cancer || id:ieu-b-4961	ieu-b-104	ieu-b-4961	372373	rs62191105	-0.000722423	0.000233126	0.00194271
967	|| id:ieu-b-104	Oral cavity cancer || id:ieu-b-4961	ieu-b-104	ieu-b-4961	372373	rs62194733	-0.0007216	0.000232953	0.00195079
968	|| id:ieu-b-104	Oral cavity cancer || id:ieu-b-4961	ieu-b-104	ieu-b-4961	372373	rs62248597	-0.000713571	0.000232988	0.00219356
969	|| id:ieu-b-104	Oral cavity cancer || id:ieu-b-4961	ieu-b-104	ieu-b-4961	372373	rs62256108	-0.000713646	0.000232987	0.00219106
970	|| id:ieu-b-104	Oral cavity cancer || id:ieu-b-4961	ieu-b-104	ieu-b-4961	372373	rs62259688	-0.000713202	0.000232986	0.002205
971	|| id:ieu-b-104	Oral cavity cancer || id:ieu-b-4961	ieu-b-104	ieu-b-4961	372373	rs62275653	-0.000716692	0.000233081	0.00210598
972	|| id:ieu-b-104	Oral cavity cancer || id:ieu-b-4961	ieu-b-104	ieu-b-4961	372373	rs62285394	-0.000718613	0.000232986	0.00203992
973	|| id:ieu-b-104	Oral cavity cancer || id:ieu-b-4961	ieu-b-104	ieu-b-4961	372373	rs62318124	-0.000712168	0.000233006	0.00223988
974	|| id:ieu-b-104	Oral cavity cancer || id:ieu-b-4961	ieu-b-104	ieu-b-4961	372373	rs62334650	-0.000715476	0.000233037	0.00213898
975	|| id:ieu-b-104	Oral cavity cancer || id:ieu-b-4961	ieu-b-104	ieu-b-4961	372373	rs62334731	-0.000712078	0.000233041	0.00224618
976	|| id:ieu-b-104	Oral cavity cancer || id:ieu-b-4961	ieu-b-104	ieu-b-4961	372373	rs62346126	-0.000710786	0.000233183	0.00230223
977	|| id:ieu-b-104	Oral cavity cancer || id:ieu-b-4961	ieu-b-104	ieu-b-4961	372373	rs62368863	-0.000721954	0.000232926	0.00193846
978	|| id:ieu-b-104	Oral cavity cancer || id:ieu-b-4961	ieu-b-104	ieu-b-4961	372373	rs62378114	-0.00072456	0.000232913	0.00186544
979	|| id:ieu-b-104	Oral cavity cancer || id:ieu-b-4961	ieu-b-104	ieu-b-4961	372373	rs62389418	-0.000712611	0.000232973	0.00222241
980	|| id:ieu-b-104	Oral cavity cancer || id:ieu-b-4961	ieu-b-104	ieu-b-4961	372373	rs62428358	-0.000715188	0.000233024	0.00214663
981	|| id:ieu-b-104	Oral cavity cancer || id:ieu-b-4961	ieu-b-104	ieu-b-4961	372373	rs62435141	-0.000720813	0.000232945	0.00197247
982	|| id:ieu-b-104	Oral cavity cancer || id:ieu-b-4961	ieu-b-104	ieu-b-4961	372373	rs62437411	-0.000721593	0.000233034	0.00195813
983	|| id:ieu-b-104	Oral cavity cancer || id:ieu-b-4961	ieu-b-104	ieu-b-4961	372373	rs62453487	-0.000715149	0.000233047	0.00214998
984	|| id:ieu-b-104	Oral cavity cancer || id:ieu-b-4961	ieu-b-104	ieu-b-4961	372373	rs62454415	-0.000721714	0.000232931	0.00194569
985	|| id:ieu-b-104	Oral cavity cancer || id:ieu-b-4961	ieu-b-104	ieu-b-4961	372373	rs62466547	-0.000713122	0.000232984	0.00220732
986	|| id:ieu-b-104	Oral cavity cancer || id:ieu-b-4961	ieu-b-104	ieu-b-4961	372373	rs62496285	-0.000721764	0.000232901	0.00194165
987	|| id:ieu-b-104	Oral cavity cancer || id:ieu-b-4961	ieu-b-104	ieu-b-4961	372373	rs62515408	-0.000706351	0.00023307	0.0024404
988	|| id:ieu-b-104	Oral cavity cancer || id:ieu-b-4961	ieu-b-104	ieu-b-4961	372373	rs62579837	-0.000720532	0.000233022	0.00198728
989	|| id:ieu-b-104	Oral cavity cancer || id:ieu-b-4961	ieu-b-104	ieu-b-4961	372373	rs62617115	-0.000715049	0.000233006	0.0021492
990	|| id:ieu-b-104	Oral cavity cancer || id:ieu-b-4961	ieu-b-104	ieu-b-4961	372373	rs62621197	-0.000706727	0.000233293	0.00245073
991	|| id:ieu-b-104	Oral cavity cancer || id:ieu-b-4961	ieu-b-104	ieu-b-4961	372373	rs62621400	-0.000718771	0.000233029	0.00203911
992	|| id:ieu-b-104	Oral cavity cancer || id:ieu-b-4961	ieu-b-104	ieu-b-4961	372373	rs644570	-0.000710681	0.000232992	0.00228664
993	|| id:ieu-b-104	Oral cavity cancer || id:ieu-b-4961	ieu-b-104	ieu-b-4961	372373	rs6448973	-0.000713934	0.000233042	0.00218734
994	|| id:ieu-b-104	Oral cavity cancer || id:ieu-b-4961	ieu-b-104	ieu-b-4961	372373	rs6456424	-0.00071932	0.000232995	0.00202003
995	|| id:ieu-b-104	Oral cavity cancer || id:ieu-b-4961	ieu-b-104	ieu-b-4961	372373	rs6462382	-0.000707416	0.000232758	0.00237148
996	|| id:ieu-b-104	Oral cavity cancer || id:ieu-b-4961	ieu-b-104	ieu-b-4961	372373	rs6470697	-0.00071013	0.000233003	0.00230575
997	|| id:ieu-b-104	Oral cavity cancer || id:ieu-b-4961	ieu-b-104	ieu-b-4961	372373	rs6472461	-0.00071693	0.000233016	0.00209277
998	|| id:ieu-b-104	Oral cavity cancer || id:ieu-b-4961	ieu-b-104	ieu-b-4961	372373	rs6487125	-0.000709365	0.000232885	0.00231916
999	|| id:ieu-b-104	Oral cavity cancer || id:ieu-b-4961	ieu-b-104	ieu-b-4961	372373	rs648873	-0.00070953	0.000232925	0.00231772
1000	|| id:ieu-b-104	Oral cavity cancer || id:ieu-b-4961	ieu-b-104	ieu-b-4961	372373	rs6495592	-0.000722241	0.000232894	0.00192764
1001	|| id:ieu-b-104	Oral cavity cancer || id:ieu-b-4961	ieu-b-104	ieu-b-4961	372373	rs6496862	-0.000728584	0.000232653	0.00173835
1002	|| id:ieu-b-104	Oral cavity cancer || id:ieu-b-4961	ieu-b-104	ieu-b-4961	372373	rs6504114	-0.000720617	0.000233005	0.00198335
1003	|| id:ieu-b-104	Oral cavity cancer || id:ieu-b-4961	ieu-b-104	ieu-b-4961	372373	rs6512022	-0.000719602	0.000232963	0.00200891
1004	|| id:ieu-b-104	Oral cavity cancer || id:ieu-b-4961	ieu-b-104	ieu-b-4961	372373	rs6533181	-0.000710901	0.000233373	0.00231757
1005	|| id:ieu-b-104	Oral cavity cancer || id:ieu-b-4961	ieu-b-104	ieu-b-4961	372373	rs6537153	-0.000715526	0.000233025	0.00213627
1006	|| id:ieu-b-104	Oral cavity cancer || id:ieu-b-4961	ieu-b-104	ieu-b-4961	372373	rs6538609	-0.000722919	0.000232884	0.00190789
1007	|| id:ieu-b-104	Oral cavity cancer || id:ieu-b-4961	ieu-b-104	ieu-b-4961	372373	rs6538668	-0.000717376	0.000233016	0.00207938
1008	|| id:ieu-b-104	Oral cavity cancer || id:ieu-b-4961	ieu-b-104	ieu-b-4961	372373	rs6556304	-0.000713289	0.000233082	0.00221147
1009	|| id:ieu-b-104	Oral cavity cancer || id:ieu-b-4961	ieu-b-104	ieu-b-4961	372373	rs6568547	-0.000720255	0.000232945	0.00198846
1010	|| id:ieu-b-104	Oral cavity cancer || id:ieu-b-4961	ieu-b-104	ieu-b-4961	372373	rs659398	-0.000734064	0.000232068	0.00156076
1011	|| id:ieu-b-104	Oral cavity cancer || id:ieu-b-4961	ieu-b-104	ieu-b-4961	372373	rs6594336	-0.000707159	0.000232779	0.00238235
1012	|| id:ieu-b-104	Oral cavity cancer || id:ieu-b-4961	ieu-b-104	ieu-b-4961	372373	rs6598943	-0.000706732	0.000232844	0.00240361
1013	|| id:ieu-b-104	Oral cavity cancer || id:ieu-b-4961	ieu-b-104	ieu-b-4961	372373	rs6602980	-0.000716741	0.000233053	0.00210193
1014	|| id:ieu-b-104	Oral cavity cancer || id:ieu-b-4961	ieu-b-104	ieu-b-4961	372373	rs663378	-0.000716292	0.000233049	0.00211519
1015	|| id:ieu-b-104	Oral cavity cancer || id:ieu-b-4961	ieu-b-104	ieu-b-4961	372373	rs66462026	-0.000716716	0.000233058	0.00210312
1016	|| id:ieu-b-104	Oral cavity cancer || id:ieu-b-4961	ieu-b-104	ieu-b-4961	372373	rs66502815	-0.000717953	0.000233014	0.00206195
1017	|| id:ieu-b-104	Oral cavity cancer || id:ieu-b-4961	ieu-b-104	ieu-b-4961	372373	rs6667305	-0.000711694	0.000232946	0.00224921
1018	|| id:ieu-b-104	Oral cavity cancer || id:ieu-b-4961	ieu-b-104	ieu-b-4961	372373	rs6669384	-0.000715331	0.000233008	0.00214073
1019	|| id:ieu-b-104	Oral cavity cancer || id:ieu-b-4961	ieu-b-104	ieu-b-4961	372373	rs6671370	-0.000718403	0.000233197	0.00206538
1020	|| id:ieu-b-104	Oral cavity cancer || id:ieu-b-4961	ieu-b-104	ieu-b-4961	372373	rs6676565	-0.000712963	0.000232986	0.00221251
1021	|| id:ieu-b-104	Oral cavity cancer || id:ieu-b-4961	ieu-b-104	ieu-b-4961	372373	rs6679311	-0.000712883	0.000233001	0.00221654
1022	|| id:ieu-b-104	Oral cavity cancer || id:ieu-b-4961	ieu-b-104	ieu-b-4961	372373	rs6684045	-0.000711255	0.000232937	0.00226243
1023	|| id:ieu-b-104	Oral cavity cancer || id:ieu-b-4961	ieu-b-104	ieu-b-4961	372373	rs6686129	-0.000728553	0.00023265	0.00173893
1024	|| id:ieu-b-104	Oral cavity cancer || id:ieu-b-4961	ieu-b-104	ieu-b-4961	372373	rs6694351	-0.000712509	0.000233019	0.00223026
1025	|| id:ieu-b-104	Oral cavity cancer || id:ieu-b-4961	ieu-b-104	ieu-b-4961	372373	rs6702180	-0.000713854	0.000233013	0.00218706
1026	|| id:ieu-b-104	Oral cavity cancer || id:ieu-b-4961	ieu-b-104	ieu-b-4961	372373	rs6702719	-0.000716533	0.000233043	0.00210726
1027	|| id:ieu-b-104	Oral cavity cancer || id:ieu-b-4961	ieu-b-104	ieu-b-4961	372373	rs67068100	-0.00071858	0.000233012	0.00204328
1028	|| id:ieu-b-104	Oral cavity cancer || id:ieu-b-4961	ieu-b-104	ieu-b-4961	372373	rs6722721	-0.00071988	0.000232973	0.00200178
1029	|| id:ieu-b-104	Oral cavity cancer || id:ieu-b-4961	ieu-b-104	ieu-b-4961	372373	rs67232546	-0.00070957	0.000232915	0.00231537
1030	|| id:ieu-b-104	Oral cavity cancer || id:ieu-b-4961	ieu-b-104	ieu-b-4961	372373	rs6728440	-0.000716835	0.000233005	0.0020946
1031	|| id:ieu-b-104	Oral cavity cancer || id:ieu-b-4961	ieu-b-104	ieu-b-4961	372373	rs6729308	-0.000703839	0.000233007	0.00252211
1032	|| id:ieu-b-104	Oral cavity cancer || id:ieu-b-4961	ieu-b-104	ieu-b-4961	372373	rs6731856	-0.000717718	0.000233013	0.0020689
1033	|| id:ieu-b-104	Oral cavity cancer || id:ieu-b-4961	ieu-b-104	ieu-b-4961	372373	rs67326273	-0.000719609	0.000233019	0.0020137
1034	|| id:ieu-b-104	Oral cavity cancer || id:ieu-b-4961	ieu-b-104	ieu-b-4961	372373	rs6733082	-0.000718803	0.00023299	0.00203469
1035	|| id:ieu-b-104	Oral cavity cancer || id:ieu-b-4961	ieu-b-104	ieu-b-4961	372373	rs6733395	-0.000706528	0.000232714	0.00239712
1036	|| id:ieu-b-104	Oral cavity cancer || id:ieu-b-4961	ieu-b-104	ieu-b-4961	372373	rs67365003	-0.000717318	0.000233079	0.0020869
1037	|| id:ieu-b-104	Oral cavity cancer || id:ieu-b-4961	ieu-b-104	ieu-b-4961	372373	rs6741576	-0.000716078	0.000233014	0.00211835
1038	|| id:ieu-b-104	Oral cavity cancer || id:ieu-b-4961	ieu-b-104	ieu-b-4961	372373	rs6742854	-0.000724065	0.000232842	0.00187288
1039	|| id:ieu-b-104	Oral cavity cancer || id:ieu-b-4961	ieu-b-104	ieu-b-4961	372373	rs6762578	-0.000714389	0.000233101	0.00217874
1040	|| id:ieu-b-104	Oral cavity cancer || id:ieu-b-4961	ieu-b-104	ieu-b-4961	372373	rs6764459	-0.000706502	0.00023272	0.00239858
1041	|| id:ieu-b-104	Oral cavity cancer || id:ieu-b-4961	ieu-b-104	ieu-b-4961	372373	rs6785193	-0.000715902	0.00023303	0.00212526
1042	|| id:ieu-b-104	Oral cavity cancer || id:ieu-b-4961	ieu-b-104	ieu-b-4961	372373	rs6798507	-0.000715801	0.000233016	0.00212703
1043	|| id:ieu-b-104	Oral cavity cancer || id:ieu-b-4961	ieu-b-104	ieu-b-4961	372373	rs6802743	-0.000708467	0.000232885	0.00234907
1044	|| id:ieu-b-104	Oral cavity cancer || id:ieu-b-4961	ieu-b-104	ieu-b-4961	372373	rs6804121	-0.000719457	0.000232989	0.00201543
1045	|| id:ieu-b-104	Oral cavity cancer || id:ieu-b-4961	ieu-b-104	ieu-b-4961	372373	rs6810039	-0.000724207	0.000232937	0.00187705
1046	|| id:ieu-b-104	Oral cavity cancer || id:ieu-b-4961	ieu-b-104	ieu-b-4961	372373	rs6813437	-0.000717005	0.000233008	0.00208982
1047	|| id:ieu-b-104	Oral cavity cancer || id:ieu-b-4961	ieu-b-104	ieu-b-4961	372373	rs6815519	-0.0007232	0.000233383	0.00194327
1048	|| id:ieu-b-104	Oral cavity cancer || id:ieu-b-4961	ieu-b-104	ieu-b-4961	372373	rs68168878	-0.000711298	0.000232989	0.00226623
1049	|| id:ieu-b-104	Oral cavity cancer || id:ieu-b-4961	ieu-b-104	ieu-b-4961	372373	rs6818742	-0.000712341	0.000232964	0.00223021
1050	|| id:ieu-b-104	Oral cavity cancer || id:ieu-b-4961	ieu-b-104	ieu-b-4961	372373	rs6823809	-0.000731565	0.00023338	0.00172058
1051	|| id:ieu-b-104	Oral cavity cancer || id:ieu-b-4961	ieu-b-104	ieu-b-4961	372373	rs6835942	-0.000719451	0.000233052	0.00202133
1052	|| id:ieu-b-104	Oral cavity cancer || id:ieu-b-4961	ieu-b-104	ieu-b-4961	372373	rs6835979	-0.000720295	0.000232957	0.00198838
1053	|| id:ieu-b-104	Oral cavity cancer || id:ieu-b-4961	ieu-b-104	ieu-b-4961	372373	rs6859171	-0.000710298	0.000233008	0.00230081
1054	|| id:ieu-b-104	Oral cavity cancer || id:ieu-b-4961	ieu-b-104	ieu-b-4961	372373	rs6879838	-0.000705853	0.000232844	0.00243387
1055	|| id:ieu-b-104	Oral cavity cancer || id:ieu-b-4961	ieu-b-104	ieu-b-4961	372373	rs689124	-0.000717314	0.000233009	0.00208057
1056	|| id:ieu-b-104	Oral cavity cancer || id:ieu-b-4961	ieu-b-104	ieu-b-4961	372373	rs6891691	-0.000718159	0.00023301	0.0020555
1057	|| id:ieu-b-104	Oral cavity cancer || id:ieu-b-4961	ieu-b-104	ieu-b-4961	372373	rs6892212	-0.000707178	0.000232872	0.0023913
1058	|| id:ieu-b-104	Oral cavity cancer || id:ieu-b-4961	ieu-b-104	ieu-b-4961	372373	rs6894757	-0.000710505	0.000232925	0.00228573
1059	|| id:ieu-b-104	Oral cavity cancer || id:ieu-b-4961	ieu-b-104	ieu-b-4961	372373	rs6900865	-0.000717032	0.000233005	0.00208869
1060	|| id:ieu-b-104	Oral cavity cancer || id:ieu-b-4961	ieu-b-104	ieu-b-4961	372373	rs6902771	-0.000720611	0.000233073	0.00198961
1061	|| id:ieu-b-104	Oral cavity cancer || id:ieu-b-4961	ieu-b-104	ieu-b-4961	372373	rs6904596	-0.000698767	0.000232904	0.00269767
1062	|| id:ieu-b-104	Oral cavity cancer || id:ieu-b-4961	ieu-b-104	ieu-b-4961	372373	rs6905986	-0.000704137	0.000232678	0.00247626
1063	|| id:ieu-b-104	Oral cavity cancer || id:ieu-b-4961	ieu-b-104	ieu-b-4961	372373	rs6907284	-0.000718062	0.000233031	0.00206023
1064	|| id:ieu-b-104	Oral cavity cancer || id:ieu-b-4961	ieu-b-104	ieu-b-4961	372373	rs6908638	-0.000715847	0.000233015	0.00212554
1065	|| id:ieu-b-104	Oral cavity cancer || id:ieu-b-4961	ieu-b-104	ieu-b-4961	372373	rs6911419	-0.000723875	0.000232984	0.00189013
1066	|| id:ieu-b-104	Oral cavity cancer || id:ieu-b-4961	ieu-b-104	ieu-b-4961	372373	rs6917605	-0.00070743	0.00023287	0.00238256
1067	|| id:ieu-b-104	Oral cavity cancer || id:ieu-b-4961	ieu-b-104	ieu-b-4961	372373	rs6922076	-0.000705382	0.000232792	0.00244472
1068	|| id:ieu-b-104	Oral cavity cancer || id:ieu-b-4961	ieu-b-104	ieu-b-4961	372373	rs6928601	-0.000730536	0.000232314	0.00166309
1069	|| id:ieu-b-104	Oral cavity cancer || id:ieu-b-4961	ieu-b-104	ieu-b-4961	372373	rs6942664	-0.000711474	0.000232934	0.00225513
1070	|| id:ieu-b-104	Oral cavity cancer || id:ieu-b-4961	ieu-b-104	ieu-b-4961	372373	rs6944818	-0.000719422	0.000232988	0.00201638
1071	|| id:ieu-b-104	Oral cavity cancer || id:ieu-b-4961	ieu-b-104	ieu-b-4961	372373	rs6952511	-0.000712276	0.000232957	0.00223162
1072	|| id:ieu-b-104	Oral cavity cancer || id:ieu-b-4961	ieu-b-104	ieu-b-4961	372373	rs696	-0.000710432	0.000232937	0.00228926
1073	|| id:ieu-b-104	Oral cavity cancer || id:ieu-b-4961	ieu-b-104	ieu-b-4961	372373	rs6967021	-0.000715882	0.000233008	0.00212384
1074	|| id:ieu-b-104	Oral cavity cancer || id:ieu-b-4961	ieu-b-104	ieu-b-4961	372373	rs6977081	-0.000717528	0.000233056	0.00207847
1075	|| id:ieu-b-104	Oral cavity cancer || id:ieu-b-4961	ieu-b-104	ieu-b-4961	372373	rs6977587	-0.000713378	0.000232991	0.00219994
1076	|| id:ieu-b-104	Oral cavity cancer || id:ieu-b-4961	ieu-b-104	ieu-b-4961	372373	rs7004551	-0.000711695	0.000233	0.00225451
1077	|| id:ieu-b-104	Oral cavity cancer || id:ieu-b-4961	ieu-b-104	ieu-b-4961	372373	rs7008723	-0.000716821	0.000233013	0.00209583
1078	|| id:ieu-b-104	Oral cavity cancer || id:ieu-b-4961	ieu-b-104	ieu-b-4961	372373	rs7017173	-0.000710975	0.000232949	0.00227276
1079	|| id:ieu-b-104	Oral cavity cancer || id:ieu-b-4961	ieu-b-104	ieu-b-4961	372373	rs7018182	-0.000716881	0.000233009	0.00209362
1080	|| id:ieu-b-104	Oral cavity cancer || id:ieu-b-4961	ieu-b-104	ieu-b-4961	372373	rs7019960	-0.000712675	0.000232976	0.0022207
1081	|| id:ieu-b-104	Oral cavity cancer || id:ieu-b-4961	ieu-b-104	ieu-b-4961	372373	rs7027103	-0.000712505	0.000233004	0.00222891
1082	|| id:ieu-b-104	Oral cavity cancer || id:ieu-b-4961	ieu-b-104	ieu-b-4961	372373	rs7029491	-0.000712563	0.000233056	0.00223209
1083	|| id:ieu-b-104	Oral cavity cancer || id:ieu-b-4961	ieu-b-104	ieu-b-4961	372373	rs7033617	-0.000715654	0.000233042	0.00213399
1084	|| id:ieu-b-104	Oral cavity cancer || id:ieu-b-4961	ieu-b-104	ieu-b-4961	372373	rs703558	-0.000713232	0.000233006	0.002206
1085	|| id:ieu-b-104	Oral cavity cancer || id:ieu-b-4961	ieu-b-104	ieu-b-4961	372373	rs7041139	-0.000719749	0.00023296	0.00200442
1086	|| id:ieu-b-104	Oral cavity cancer || id:ieu-b-4961	ieu-b-104	ieu-b-4961	372373	rs7044458	-0.000714366	0.000233015	0.00217129
1087	|| id:ieu-b-104	Oral cavity cancer || id:ieu-b-4961	ieu-b-104	ieu-b-4961	372373	rs7068966	-0.000712547	0.000233292	0.00225574
1088	|| id:ieu-b-104	Oral cavity cancer || id:ieu-b-4961	ieu-b-104	ieu-b-4961	372373	rs7075773	-0.000712268	0.000233095	0.00224539
1089	|| id:ieu-b-104	Oral cavity cancer || id:ieu-b-4961	ieu-b-104	ieu-b-4961	372373	rs7079743	-0.000714929	0.00023301	0.00215325
1090	|| id:ieu-b-104	Oral cavity cancer || id:ieu-b-4961	ieu-b-104	ieu-b-4961	372373	rs7086293	-0.000720228	0.000232994	0.00199356
1091	|| id:ieu-b-104	Oral cavity cancer || id:ieu-b-4961	ieu-b-104	ieu-b-4961	372373	rs7091346	-0.000715237	0.000233061	0.0021486
1092	|| id:ieu-b-104	Oral cavity cancer || id:ieu-b-4961	ieu-b-104	ieu-b-4961	372373	rs7096222	-0.000722359	0.000232895	0.00192448
1093	|| id:ieu-b-104	Oral cavity cancer || id:ieu-b-4961	ieu-b-104	ieu-b-4961	372373	rs7105777	-0.000714537	0.000233022	0.00216659
1094	|| id:ieu-b-104	Oral cavity cancer || id:ieu-b-4961	ieu-b-104	ieu-b-4961	372373	rs710652	-0.000717639	0.000233001	0.00207013
1095	|| id:ieu-b-104	Oral cavity cancer || id:ieu-b-4961	ieu-b-104	ieu-b-4961	372373	rs7123298	-0.000716826	0.000233022	0.00209643
1096	|| id:ieu-b-104	Oral cavity cancer || id:ieu-b-4961	ieu-b-104	ieu-b-4961	372373	rs7124681	-0.000712118	0.00023307	0.00224772
1097	|| id:ieu-b-104	Oral cavity cancer || id:ieu-b-4961	ieu-b-104	ieu-b-4961	372373	rs7129015	-0.000722741	0.000232856	0.00191041
1098	|| id:ieu-b-104	Oral cavity cancer || id:ieu-b-4961	ieu-b-104	ieu-b-4961	372373	rs71320321	-0.000717717	0.00023302	0.00206953
1099	|| id:ieu-b-104	Oral cavity cancer || id:ieu-b-4961	ieu-b-104	ieu-b-4961	372373	rs7145650	-0.000725362	0.000232706	0.00182655
1100	|| id:ieu-b-104	Oral cavity cancer || id:ieu-b-4961	ieu-b-104	ieu-b-4961	372373	rs71459684	-0.000715792	0.00023301	0.00212675
1101	|| id:ieu-b-104	Oral cavity cancer || id:ieu-b-4961	ieu-b-104	ieu-b-4961	372373	rs71490394	-0.00072062	0.000233072	0.00198927
1102	|| id:ieu-b-104	Oral cavity cancer || id:ieu-b-4961	ieu-b-104	ieu-b-4961	372373	rs71559014	-0.000720882	0.000232957	0.00197154
1103	|| id:ieu-b-104	Oral cavity cancer || id:ieu-b-4961	ieu-b-104	ieu-b-4961	372373	rs7157047	-0.000713323	0.000233013	0.00220377
1104	|| id:ieu-b-104	Oral cavity cancer || id:ieu-b-4961	ieu-b-104	ieu-b-4961	372373	rs71570826	-0.000724397	0.000232855	0.00186493
1105	|| id:ieu-b-104	Oral cavity cancer || id:ieu-b-4961	ieu-b-104	ieu-b-4961	372373	rs71607578	-0.000723391	0.0002329	0.00189624
1106	|| id:ieu-b-104	Oral cavity cancer || id:ieu-b-4961	ieu-b-104	ieu-b-4961	372373	rs7170268	-0.000708772	0.000232893	0.00233967
1107	|| id:ieu-b-104	Oral cavity cancer || id:ieu-b-4961	ieu-b-104	ieu-b-4961	372373	rs7209010	-0.000708593	0.000232817	0.00233795
1108	|| id:ieu-b-104	Oral cavity cancer || id:ieu-b-4961	ieu-b-104	ieu-b-4961	372373	rs7209028	-0.000715787	0.000233012	0.00212708
1109	|| id:ieu-b-104	Oral cavity cancer || id:ieu-b-4961	ieu-b-104	ieu-b-4961	372373	rs7214514	-0.000722165	0.000232976	0.00193692
1110	|| id:ieu-b-104	Oral cavity cancer || id:ieu-b-4961	ieu-b-104	ieu-b-4961	372373	rs7214710	-0.000720661	0.000232968	0.00197886
1111	|| id:ieu-b-104	Oral cavity cancer || id:ieu-b-4961	ieu-b-104	ieu-b-4961	372373	rs721780	-0.000721685	0.000232907	0.00194443
1112	|| id:ieu-b-104	Oral cavity cancer || id:ieu-b-4961	ieu-b-104	ieu-b-4961	372373	rs7231597	-0.000715851	0.000233011	0.00212508
1113	|| id:ieu-b-104	Oral cavity cancer || id:ieu-b-4961	ieu-b-104	ieu-b-4961	372373	rs723588	-0.00069572	0.000232614	0.00278175
1114	|| id:ieu-b-104	Oral cavity cancer || id:ieu-b-4961	ieu-b-104	ieu-b-4961	372373	rs7261425	-0.000714996	0.000233026	0.00215275
1115	|| id:ieu-b-104	Oral cavity cancer || id:ieu-b-4961	ieu-b-104	ieu-b-4961	372373	rs72643433	-0.000722263	0.00023304	0.00193968
1116	|| id:ieu-b-104	Oral cavity cancer || id:ieu-b-4961	ieu-b-104	ieu-b-4961	372373	rs72643567	-0.000710882	0.000232927	0.00227356
1117	|| id:ieu-b-104	Oral cavity cancer || id:ieu-b-4961	ieu-b-104	ieu-b-4961	372373	rs72666766	-0.000725772	0.000232809	0.00182415
1118	|| id:ieu-b-104	Oral cavity cancer || id:ieu-b-4961	ieu-b-104	ieu-b-4961	372373	rs72673891	-0.000716393	0.000233305	0.00213604
1119	|| id:ieu-b-104	Oral cavity cancer || id:ieu-b-4961	ieu-b-104	ieu-b-4961	372373	rs72692830	-0.000713309	0.000232982	0.00220123
1120	|| id:ieu-b-104	Oral cavity cancer || id:ieu-b-4961	ieu-b-104	ieu-b-4961	372373	rs72694943	-0.000714632	0.000233045	0.00216585
1121	|| id:ieu-b-104	Oral cavity cancer || id:ieu-b-4961	ieu-b-104	ieu-b-4961	372373	rs72710154	-0.000710717	0.000232938	0.00228009
1122	|| id:ieu-b-104	Oral cavity cancer || id:ieu-b-4961	ieu-b-104	ieu-b-4961	372373	rs72724727	-0.000710767	0.000232974	0.00228205
1123	|| id:ieu-b-104	Oral cavity cancer || id:ieu-b-4961	ieu-b-104	ieu-b-4961	372373	rs72737368	-0.000722583	0.000232853	0.00191458
1124	|| id:ieu-b-104	Oral cavity cancer || id:ieu-b-4961	ieu-b-104	ieu-b-4961	372373	rs72738786	-0.000712652	0.000233086	0.00223221
1125	|| id:ieu-b-104	Oral cavity cancer || id:ieu-b-4961	ieu-b-104	ieu-b-4961	372373	rs72740637	-0.000712682	0.000232977	0.00222066
1126	|| id:ieu-b-104	Oral cavity cancer || id:ieu-b-4961	ieu-b-104	ieu-b-4961	372373	rs72755233	-0.000718783	0.000233221	0.00205627
1127	|| id:ieu-b-104	Oral cavity cancer || id:ieu-b-4961	ieu-b-104	ieu-b-4961	372373	rs72755515	-0.000718718	0.000233005	0.00203854
1128	|| id:ieu-b-104	Oral cavity cancer || id:ieu-b-4961	ieu-b-104	ieu-b-4961	372373	rs72756582	-0.000715149	0.000233011	0.00214661
1129	|| id:ieu-b-104	Oral cavity cancer || id:ieu-b-4961	ieu-b-104	ieu-b-4961	372373	rs72767016	-0.000701178	0.000232593	0.00257309
1130	|| id:ieu-b-104	Oral cavity cancer || id:ieu-b-4961	ieu-b-104	ieu-b-4961	372373	rs72768693	-0.0007181	0.00023301	0.00205727
1131	|| id:ieu-b-104	Oral cavity cancer || id:ieu-b-4961	ieu-b-104	ieu-b-4961	372373	rs72811418	-0.000726492	0.000232639	0.00179122
1132	|| id:ieu-b-104	Oral cavity cancer || id:ieu-b-4961	ieu-b-104	ieu-b-4961	372373	rs72834768	-0.000724571	0.000232831	0.00185819
1133	|| id:ieu-b-104	Oral cavity cancer || id:ieu-b-4961	ieu-b-104	ieu-b-4961	372373	rs72836129	-0.000712024	0.000232979	0.00224181
1134	|| id:ieu-b-104	Oral cavity cancer || id:ieu-b-4961	ieu-b-104	ieu-b-4961	372373	rs72842207	-0.000716105	0.00023309	0.00212472
1135	|| id:ieu-b-104	Oral cavity cancer || id:ieu-b-4961	ieu-b-104	ieu-b-4961	372373	rs72843799	-0.000716651	0.000233007	0.00210032
1136	|| id:ieu-b-104	Oral cavity cancer || id:ieu-b-4961	ieu-b-104	ieu-b-4961	372373	rs72887143	-0.000716451	0.000233012	0.00210689
1137	|| id:ieu-b-104	Oral cavity cancer || id:ieu-b-4961	ieu-b-104	ieu-b-4961	372373	rs72888803	-0.000711478	0.000232954	0.0022569
1138	|| id:ieu-b-104	Oral cavity cancer || id:ieu-b-4961	ieu-b-104	ieu-b-4961	372373	rs72892416	-0.000724696	0.000232765	0.0018493
1139	|| id:ieu-b-104	Oral cavity cancer || id:ieu-b-4961	ieu-b-104	ieu-b-4961	372373	rs72894003	-0.000715985	0.000233131	0.00213221
1140	|| id:ieu-b-104	Oral cavity cancer || id:ieu-b-4961	ieu-b-104	ieu-b-4961	372373	rs72907878	-0.000727764	0.000233065	0.00179277
1141	|| id:ieu-b-104	Oral cavity cancer || id:ieu-b-4961	ieu-b-104	ieu-b-4961	372373	rs72919777	-0.000714134	0.000233	0.00217703
1142	|| id:ieu-b-104	Oral cavity cancer || id:ieu-b-4961	ieu-b-104	ieu-b-4961	372373	rs7293480	-0.000716786	0.00023301	0.00209651
1143	|| id:ieu-b-104	Oral cavity cancer || id:ieu-b-4961	ieu-b-104	ieu-b-4961	372373	rs72959041	-0.000718677	0.000232989	0.00203826
1144	|| id:ieu-b-104	Oral cavity cancer || id:ieu-b-4961	ieu-b-104	ieu-b-4961	372373	rs72976986	-0.000715203	0.000233041	0.00214779
1145	|| id:ieu-b-104	Oral cavity cancer || id:ieu-b-4961	ieu-b-104	ieu-b-4961	372373	rs72991294	-0.00071774	0.00023301	0.00206791
1146	|| id:ieu-b-104	Oral cavity cancer || id:ieu-b-4961	ieu-b-104	ieu-b-4961	372373	rs73004565	-0.000728549	0.000232875	0.00175701
1147	|| id:ieu-b-104	Oral cavity cancer || id:ieu-b-4961	ieu-b-104	ieu-b-4961	372373	rs7301162	-0.000718521	0.000232997	0.00204359
1148	|| id:ieu-b-104	Oral cavity cancer || id:ieu-b-4961	ieu-b-104	ieu-b-4961	372373	rs7305516	-0.00071927	0.000232997	0.00202166
1149	|| id:ieu-b-104	Oral cavity cancer || id:ieu-b-4961	ieu-b-104	ieu-b-4961	372373	rs7306438	-0.000715255	0.000233021	0.00214428
1150	|| id:ieu-b-104	Oral cavity cancer || id:ieu-b-4961	ieu-b-104	ieu-b-4961	372373	rs73073005	-0.000720064	0.00023303	0.0020015
1151	|| id:ieu-b-104	Oral cavity cancer || id:ieu-b-4961	ieu-b-104	ieu-b-4961	372373	rs73117792	-0.000724062	0.000232803	0.00186968
1152	|| id:ieu-b-104	Oral cavity cancer || id:ieu-b-4961	ieu-b-104	ieu-b-4961	372373	rs73159014	-0.000721836	0.000232981	0.0019466
1153	|| id:ieu-b-104	Oral cavity cancer || id:ieu-b-4961	ieu-b-104	ieu-b-4961	372373	rs7316056	-0.000710949	0.000232951	0.00227382
1154	|| id:ieu-b-104	Oral cavity cancer || id:ieu-b-4961	ieu-b-104	ieu-b-4961	372373	rs73175572	-0.00072135	0.000233115	0.00197214
1155	|| id:ieu-b-104	Oral cavity cancer || id:ieu-b-4961	ieu-b-104	ieu-b-4961	372373	rs73182224	-0.000717096	0.000233016	0.0020878
1156	|| id:ieu-b-104	Oral cavity cancer || id:ieu-b-4961	ieu-b-104	ieu-b-4961	372373	rs73186813	-0.000722997	0.000232873	0.00190482
1157	|| id:ieu-b-104	Oral cavity cancer || id:ieu-b-4961	ieu-b-104	ieu-b-4961	372373	rs7320104	-0.000720701	0.000232974	0.00197821
1158	|| id:ieu-b-104	Oral cavity cancer || id:ieu-b-4961	ieu-b-104	ieu-b-4961	372373	rs73203500	-0.000711349	0.000232931	0.00225879
1159	|| id:ieu-b-104	Oral cavity cancer || id:ieu-b-4961	ieu-b-104	ieu-b-4961	372373	rs73208026	-0.000718347	0.000233017	0.00205059
1160	|| id:ieu-b-104	Oral cavity cancer || id:ieu-b-4961	ieu-b-104	ieu-b-4961	372373	rs7326822	-0.000711957	0.000233003	0.00224633
1161	|| id:ieu-b-104	Oral cavity cancer || id:ieu-b-4961	ieu-b-104	ieu-b-4961	372373	rs7331776	-0.000712363	0.000232999	0.0022329
1162	|| id:ieu-b-104	Oral cavity cancer || id:ieu-b-4961	ieu-b-104	ieu-b-4961	372373	rs73359742	-0.000708425	0.000232796	0.00234148
1163	|| id:ieu-b-104	Oral cavity cancer || id:ieu-b-4961	ieu-b-104	ieu-b-4961	372373	rs73371707	-0.000718479	0.000233004	0.00204547
1164	|| id:ieu-b-104	Oral cavity cancer || id:ieu-b-4961	ieu-b-104	ieu-b-4961	372373	rs7338055	-0.000711534	0.000233115	0.00227108
1165	|| id:ieu-b-104	Oral cavity cancer || id:ieu-b-4961	ieu-b-104	ieu-b-4961	372373	rs73581825	-0.000715806	0.000233011	0.00212645
1166	|| id:ieu-b-104	Oral cavity cancer || id:ieu-b-4961	ieu-b-104	ieu-b-4961	372373	rs735830	-0.000727126	0.000232913	0.00179698
1167	|| id:ieu-b-104	Oral cavity cancer || id:ieu-b-4961	ieu-b-104	ieu-b-4961	372373	rs7359156	-0.000718846	0.000233053	0.00203912
1168	|| id:ieu-b-104	Oral cavity cancer || id:ieu-b-4961	ieu-b-104	ieu-b-4961	372373	rs73625140	-0.000729791	0.000232609	0.00170444
1169	|| id:ieu-b-104	Oral cavity cancer || id:ieu-b-4961	ieu-b-104	ieu-b-4961	372373	rs7371112	-0.000717501	0.00023302	0.00207596
1170	|| id:ieu-b-104	Oral cavity cancer || id:ieu-b-4961	ieu-b-104	ieu-b-4961	372373	rs73796638	-0.000712662	0.000233048	0.00222817
1171	|| id:ieu-b-104	Oral cavity cancer || id:ieu-b-4961	ieu-b-104	ieu-b-4961	372373	rs73984689	-0.000719402	0.000233403	0.00205454
1172	|| id:ieu-b-104	Oral cavity cancer || id:ieu-b-4961	ieu-b-104	ieu-b-4961	372373	rs741593	-0.000726132	0.000232852	0.00181818
1173	|| id:ieu-b-104	Oral cavity cancer || id:ieu-b-4961	ieu-b-104	ieu-b-4961	372373	rs74173691	-0.000714529	0.000233002	0.00216493
1174	|| id:ieu-b-104	Oral cavity cancer || id:ieu-b-4961	ieu-b-104	ieu-b-4961	372373	rs74179931	-0.000714988	0.000233009	0.00215136
1175	|| id:ieu-b-104	Oral cavity cancer || id:ieu-b-4961	ieu-b-104	ieu-b-4961	372373	rs7424771	-0.00071356	0.000233025	0.00219749
1176	|| id:ieu-b-104	Oral cavity cancer || id:ieu-b-4961	ieu-b-104	ieu-b-4961	372373	rs7427326	-0.000722304	0.000232927	0.00192874
1177	|| id:ieu-b-104	Oral cavity cancer || id:ieu-b-4961	ieu-b-104	ieu-b-4961	372373	rs74467001	-0.000713729	0.000233026	0.00219229
1178	|| id:ieu-b-104	Oral cavity cancer || id:ieu-b-4961	ieu-b-104	ieu-b-4961	372373	rs74559517	-0.00072055	0.000232947	0.00198014
1179	|| id:ieu-b-104	Oral cavity cancer || id:ieu-b-4961	ieu-b-104	ieu-b-4961	372373	rs74976288	-0.000714822	0.000233002	0.00215583
1180	|| id:ieu-b-104	Oral cavity cancer || id:ieu-b-4961	ieu-b-104	ieu-b-4961	372373	rs75000995	-0.000711414	0.000232939	0.00225754
1181	|| id:ieu-b-104	Oral cavity cancer || id:ieu-b-4961	ieu-b-104	ieu-b-4961	372373	rs75001229	-0.00071811	0.000232996	0.00205565
1182	|| id:ieu-b-104	Oral cavity cancer || id:ieu-b-4961	ieu-b-104	ieu-b-4961	372373	rs7502358	-0.000722752	0.000232935	0.00191692
1183	|| id:ieu-b-104	Oral cavity cancer || id:ieu-b-4961	ieu-b-104	ieu-b-4961	372373	rs7506068	-0.000722599	0.00023296	0.00192339
1184	|| id:ieu-b-104	Oral cavity cancer || id:ieu-b-4961	ieu-b-104	ieu-b-4961	372373	rs75097049	-0.000722699	0.000232847	0.0019108
1185	|| id:ieu-b-104	Oral cavity cancer || id:ieu-b-4961	ieu-b-104	ieu-b-4961	372373	rs75156815	-0.000722916	0.000232946	0.00191336
1186	|| id:ieu-b-104	Oral cavity cancer || id:ieu-b-4961	ieu-b-104	ieu-b-4961	372373	rs75166711	-0.000714882	0.000233014	0.00215516
1187	|| id:ieu-b-104	Oral cavity cancer || id:ieu-b-4961	ieu-b-104	ieu-b-4961	372373	rs7517716	-0.00071608	0.000233041	0.00212088
1188	|| id:ieu-b-104	Oral cavity cancer || id:ieu-b-4961	ieu-b-104	ieu-b-4961	372373	rs752697	-0.000715025	0.000233041	0.00215329
1189	|| id:ieu-b-104	Oral cavity cancer || id:ieu-b-4961	ieu-b-104	ieu-b-4961	372373	rs75301758	-0.000723674	0.000232921	0.00189029
1190	|| id:ieu-b-104	Oral cavity cancer || id:ieu-b-4961	ieu-b-104	ieu-b-4961	372373	rs75350325	-0.000715977	0.000233017	0.00212174
1191	|| id:ieu-b-104	Oral cavity cancer || id:ieu-b-4961	ieu-b-104	ieu-b-4961	372373	rs75352790	-0.000724282	0.000232813	0.00186452
1192	|| id:ieu-b-104	Oral cavity cancer || id:ieu-b-4961	ieu-b-104	ieu-b-4961	372373	rs7536818	-0.000719972	0.000233003	0.00200178
1193	|| id:ieu-b-104	Oral cavity cancer || id:ieu-b-4961	ieu-b-104	ieu-b-4961	372373	rs7557687	-0.000718432	0.00023302	0.00204835
1194	|| id:ieu-b-104	Oral cavity cancer || id:ieu-b-4961	ieu-b-104	ieu-b-4961	372373	rs7557989	-0.000712103	0.000232963	0.00223773
1195	|| id:ieu-b-104	Oral cavity cancer || id:ieu-b-4961	ieu-b-104	ieu-b-4961	372373	rs7558918	-0.000692251	0.00023269	0.00292993
1196	|| id:ieu-b-104	Oral cavity cancer || id:ieu-b-4961	ieu-b-104	ieu-b-4961	372373	rs75613272	-0.00070581	0.000232659	0.00241598
1197	|| id:ieu-b-104	Oral cavity cancer || id:ieu-b-4961	ieu-b-104	ieu-b-4961	372373	rs75666428	-0.000721686	0.000232959	0.00194894
1198	|| id:ieu-b-104	Oral cavity cancer || id:ieu-b-4961	ieu-b-104	ieu-b-4961	372373	rs75686861	-0.0007212	0.000232967	0.00196335
1199	|| id:ieu-b-104	Oral cavity cancer || id:ieu-b-4961	ieu-b-104	ieu-b-4961	372373	rs7569646	-0.000707905	0.000233012	0.00238108
1200	|| id:ieu-b-104	Oral cavity cancer || id:ieu-b-4961	ieu-b-104	ieu-b-4961	372373	rs7569781	-0.000726909	0.00023274	0.00178852
1201	|| id:ieu-b-104	Oral cavity cancer || id:ieu-b-4961	ieu-b-104	ieu-b-4961	372373	rs75708852	-0.000708001	0.000232844	0.00236053
1202	|| id:ieu-b-104	Oral cavity cancer || id:ieu-b-4961	ieu-b-104	ieu-b-4961	372373	rs7577237	-0.000724737	0.000232771	0.0018487
1203	|| id:ieu-b-104	Oral cavity cancer || id:ieu-b-4961	ieu-b-104	ieu-b-4961	372373	rs75783299	-0.000722277	0.000232898	0.00192705
1204	|| id:ieu-b-104	Oral cavity cancer || id:ieu-b-4961	ieu-b-104	ieu-b-4961	372373	rs758008	-0.000711989	0.000232988	0.0022438
1205	|| id:ieu-b-104	Oral cavity cancer || id:ieu-b-4961	ieu-b-104	ieu-b-4961	372373	rs75831829	-0.00072483	0.000232952	0.00186139
1206	|| id:ieu-b-104	Oral cavity cancer || id:ieu-b-4961	ieu-b-104	ieu-b-4961	372373	rs75858279	-0.000720751	0.000232934	0.00197324
1207	|| id:ieu-b-104	Oral cavity cancer || id:ieu-b-4961	ieu-b-104	ieu-b-4961	372373	rs75896254	-0.000711241	0.000232929	0.00226218
1208	|| id:ieu-b-104	Oral cavity cancer || id:ieu-b-4961	ieu-b-104	ieu-b-4961	372373	rs7594073	-0.000713617	0.000233054	0.00219843
1209	|| id:ieu-b-104	Oral cavity cancer || id:ieu-b-4961	ieu-b-104	ieu-b-4961	372373	rs7595574	-0.000722373	0.0002329	0.00192453
1210	|| id:ieu-b-104	Oral cavity cancer || id:ieu-b-4961	ieu-b-104	ieu-b-4961	372373	rs76105981	-0.000715902	0.00023303	0.00212526
1211	|| id:ieu-b-104	Oral cavity cancer || id:ieu-b-4961	ieu-b-104	ieu-b-4961	372373	rs76127916	-0.000713106	0.000233034	0.00221267
1212	|| id:ieu-b-104	Oral cavity cancer || id:ieu-b-4961	ieu-b-104	ieu-b-4961	372373	rs7618278	-0.000723882	0.000232808	0.00187499
1213	|| id:ieu-b-104	Oral cavity cancer || id:ieu-b-4961	ieu-b-104	ieu-b-4961	372373	rs76207439	-0.000725437	0.000232868	0.00183799
1214	|| id:ieu-b-104	Oral cavity cancer || id:ieu-b-4961	ieu-b-104	ieu-b-4961	372373	rs76259984	-0.000720142	0.000232954	0.0019925
1215	|| id:ieu-b-104	Oral cavity cancer || id:ieu-b-4961	ieu-b-104	ieu-b-4961	372373	rs76276197	-0.000725793	0.000232748	0.00181861
1216	|| id:ieu-b-104	Oral cavity cancer || id:ieu-b-4961	ieu-b-104	ieu-b-4961	372373	rs7631431	-0.000711411	0.000232941	0.00225786
1217	|| id:ieu-b-104	Oral cavity cancer || id:ieu-b-4961	ieu-b-104	ieu-b-4961	372373	rs7632	-0.000710845	0.000233003	0.00228231
1218	|| id:ieu-b-104	Oral cavity cancer || id:ieu-b-4961	ieu-b-104	ieu-b-4961	372373	rs7636265	-0.000717798	0.000233014	0.00206662
1219	|| id:ieu-b-104	Oral cavity cancer || id:ieu-b-4961	ieu-b-104	ieu-b-4961	372373	rs7649453	-0.00072287	0.000232889	0.00190975
1220	|| id:ieu-b-104	Oral cavity cancer || id:ieu-b-4961	ieu-b-104	ieu-b-4961	372373	rs76566528	-0.000717606	0.000233057	0.00207625
1221	|| id:ieu-b-104	Oral cavity cancer || id:ieu-b-4961	ieu-b-104	ieu-b-4961	372373	rs7663740	-0.00073005	0.000233585	0.00177559
1222	|| id:ieu-b-104	Oral cavity cancer || id:ieu-b-4961	ieu-b-104	ieu-b-4961	372373	rs76785101	-0.00071302	0.000232995	0.00221161
1223	|| id:ieu-b-104	Oral cavity cancer || id:ieu-b-4961	ieu-b-104	ieu-b-4961	372373	rs769675	-0.000715	0.000233035	0.0021534
1224	|| id:ieu-b-104	Oral cavity cancer || id:ieu-b-4961	ieu-b-104	ieu-b-4961	372373	rs769902	-0.000708715	0.000232824	0.0023346
1225	|| id:ieu-b-104	Oral cavity cancer || id:ieu-b-4961	ieu-b-104	ieu-b-4961	372373	rs76993203	-0.000714062	0.000233166	0.00219525
1226	|| id:ieu-b-104	Oral cavity cancer || id:ieu-b-4961	ieu-b-104	ieu-b-4961	372373	rs7709626	-0.00071405	0.000233037	0.00218324
1227	|| id:ieu-b-104	Oral cavity cancer || id:ieu-b-4961	ieu-b-104	ieu-b-4961	372373	rs77156651	-0.000724614	0.000232913	0.00186394
1228	|| id:ieu-b-104	Oral cavity cancer || id:ieu-b-4961	ieu-b-104	ieu-b-4961	372373	rs771665	-0.000722632	0.000232886	0.00191606
1229	|| id:ieu-b-104	Oral cavity cancer || id:ieu-b-4961	ieu-b-104	ieu-b-4961	372373	rs7718754	-0.000719343	0.000232986	0.00201849
1230	|| id:ieu-b-104	Oral cavity cancer || id:ieu-b-4961	ieu-b-104	ieu-b-4961	372373	rs77235285	-0.000707067	0.000232874	0.00239526
1231	|| id:ieu-b-104	Oral cavity cancer || id:ieu-b-4961	ieu-b-104	ieu-b-4961	372373	rs77239910	-0.000720704	0.000233048	0.00198466
1232	|| id:ieu-b-104	Oral cavity cancer || id:ieu-b-4961	ieu-b-104	ieu-b-4961	372373	rs7740804	-0.000717731	0.000233014	0.00206858
1233	|| id:ieu-b-104	Oral cavity cancer || id:ieu-b-4961	ieu-b-104	ieu-b-4961	372373	rs7748167	-0.000701164	0.000232964	0.00261465
1234	|| id:ieu-b-104	Oral cavity cancer || id:ieu-b-4961	ieu-b-104	ieu-b-4961	372373	rs774973	-0.000722478	0.000233113	0.00194003
1235	|| id:ieu-b-104	Oral cavity cancer || id:ieu-b-4961	ieu-b-104	ieu-b-4961	372373	rs7766223	-0.00071699	0.00023302	0.00209129
1236	|| id:ieu-b-104	Oral cavity cancer || id:ieu-b-4961	ieu-b-104	ieu-b-4961	372373	rs77665773	-0.000711404	0.000232928	0.00225679
1237	|| id:ieu-b-104	Oral cavity cancer || id:ieu-b-4961	ieu-b-104	ieu-b-4961	372373	rs7821985	-0.000721627	0.000232993	0.00195352
1238	|| id:ieu-b-104	Oral cavity cancer || id:ieu-b-4961	ieu-b-104	ieu-b-4961	372373	rs78273613	-0.000723415	0.000232891	0.00189487
1239	|| id:ieu-b-104	Oral cavity cancer || id:ieu-b-4961	ieu-b-104	ieu-b-4961	372373	rs78293757	-0.000710156	0.000232897	0.00229432
1240	|| id:ieu-b-104	Oral cavity cancer || id:ieu-b-4961	ieu-b-104	ieu-b-4961	372373	rs7829996	-0.000710919	0.000232924	0.00227204
1241	|| id:ieu-b-104	Oral cavity cancer || id:ieu-b-4961	ieu-b-104	ieu-b-4961	372373	rs78304176	-0.000718822	0.000233058	0.00204024
1242	|| id:ieu-b-104	Oral cavity cancer || id:ieu-b-4961	ieu-b-104	ieu-b-4961	372373	rs7838717	-0.000717626	0.00023302	0.00207229
1243	|| id:ieu-b-104	Oral cavity cancer || id:ieu-b-4961	ieu-b-104	ieu-b-4961	372373	rs784256	-0.000706374	0.000232673	0.00239813
1244	|| id:ieu-b-104	Oral cavity cancer || id:ieu-b-4961	ieu-b-104	ieu-b-4961	372373	rs784330	-0.000713434	0.00023299	0.00219806
1245	|| id:ieu-b-104	Oral cavity cancer || id:ieu-b-4961	ieu-b-104	ieu-b-4961	372373	rs7844965	-0.000724886	0.000232814	0.00184832
1246	|| id:ieu-b-104	Oral cavity cancer || id:ieu-b-4961	ieu-b-104	ieu-b-4961	372373	rs78511019	-0.000721565	0.000232927	0.00194951
1247	|| id:ieu-b-104	Oral cavity cancer || id:ieu-b-4961	ieu-b-104	ieu-b-4961	372373	rs7854962	-0.000726522	0.000232997	0.00181984
1248	|| id:ieu-b-104	Oral cavity cancer || id:ieu-b-4961	ieu-b-104	ieu-b-4961	372373	rs78552131	-0.000709576	0.000232906	0.00231427
1249	|| id:ieu-b-104	Oral cavity cancer || id:ieu-b-4961	ieu-b-104	ieu-b-4961	372373	rs7867536	-0.000720772	0.000232948	0.00197393
1250	|| id:ieu-b-104	Oral cavity cancer || id:ieu-b-4961	ieu-b-104	ieu-b-4961	372373	rs7870114	-0.000717989	0.000233005	0.0020601
1251	|| id:ieu-b-104	Oral cavity cancer || id:ieu-b-4961	ieu-b-104	ieu-b-4961	372373	rs7870193	-0.000722551	0.000233079	0.00193506
1252	|| id:ieu-b-104	Oral cavity cancer || id:ieu-b-4961	ieu-b-104	ieu-b-4961	372373	rs78808004	-0.00071341	0.000233035	0.00220314
1253	|| id:ieu-b-104	Oral cavity cancer || id:ieu-b-4961	ieu-b-104	ieu-b-4961	372373	rs78956703	-0.0007146	0.000233028	0.00216519
1254	|| id:ieu-b-104	Oral cavity cancer || id:ieu-b-4961	ieu-b-104	ieu-b-4961	372373	rs78962810	-0.000711634	0.000232946	0.00225108
1255	|| id:ieu-b-104	Oral cavity cancer || id:ieu-b-4961	ieu-b-104	ieu-b-4961	372373	rs7900998	-0.000718519	0.00023299	0.00204304
1256	|| id:ieu-b-104	Oral cavity cancer || id:ieu-b-4961	ieu-b-104	ieu-b-4961	372373	rs79074298	-0.000711892	0.00023301	0.00224913
1257	|| id:ieu-b-104	Oral cavity cancer || id:ieu-b-4961	ieu-b-104	ieu-b-4961	372373	rs79119907	-0.000721204	0.000232951	0.00196189
1258	|| id:ieu-b-104	Oral cavity cancer || id:ieu-b-4961	ieu-b-104	ieu-b-4961	372373	rs7913285	-0.000714236	0.000233014	0.00217519
1259	|| id:ieu-b-104	Oral cavity cancer || id:ieu-b-4961	ieu-b-104	ieu-b-4961	372373	rs79158107	-0.000714196	0.00023302	0.00217701
1260	|| id:ieu-b-104	Oral cavity cancer || id:ieu-b-4961	ieu-b-104	ieu-b-4961	372373	rs7921223	-0.000711419	0.000232943	0.00225781
1261	|| id:ieu-b-104	Oral cavity cancer || id:ieu-b-4961	ieu-b-104	ieu-b-4961	372373	rs79246236	-0.000720673	0.000232934	0.0019755
1262	|| id:ieu-b-104	Oral cavity cancer || id:ieu-b-4961	ieu-b-104	ieu-b-4961	372373	rs79249815	-0.000726512	0.000232691	0.00179493
1263	|| id:ieu-b-104	Oral cavity cancer || id:ieu-b-4961	ieu-b-104	ieu-b-4961	372373	rs79262187	-0.000713784	0.000232997	0.0021877
1264	|| id:ieu-b-104	Oral cavity cancer || id:ieu-b-4961	ieu-b-104	ieu-b-4961	372373	rs7932947	-0.000724699	0.00023281	0.00185299
1265	|| id:ieu-b-104	Oral cavity cancer || id:ieu-b-4961	ieu-b-104	ieu-b-4961	372373	rs79364962	-0.000718521	0.000233002	0.00204406
1266	|| id:ieu-b-104	Oral cavity cancer || id:ieu-b-4961	ieu-b-104	ieu-b-4961	372373	rs7936582	-0.000723991	0.000232843	0.00187501
1267	|| id:ieu-b-104	Oral cavity cancer || id:ieu-b-4961	ieu-b-104	ieu-b-4961	372373	rs79409628	-0.000722823	0.000233046	0.0019246
1268	|| id:ieu-b-104	Oral cavity cancer || id:ieu-b-4961	ieu-b-104	ieu-b-4961	372373	rs79487293	-0.000710245	0.000232992	0.00230084
1269	|| id:ieu-b-104	Oral cavity cancer || id:ieu-b-4961	ieu-b-104	ieu-b-4961	372373	rs7952436	-0.000712389	0.000233282	0.00225986
1270	|| id:ieu-b-104	Oral cavity cancer || id:ieu-b-4961	ieu-b-104	ieu-b-4961	372373	rs7958945	-0.000708211	0.00023281	0.00235
1271	|| id:ieu-b-104	Oral cavity cancer || id:ieu-b-4961	ieu-b-104	ieu-b-4961	372373	rs7965766	-0.000716747	0.000233032	0.00209973
1272	|| id:ieu-b-104	Oral cavity cancer || id:ieu-b-4961	ieu-b-104	ieu-b-4961	372373	rs7967460	-0.000716093	0.000233009	0.00211747
1273	|| id:ieu-b-104	Oral cavity cancer || id:ieu-b-4961	ieu-b-104	ieu-b-4961	372373	rs7968682	-0.000709266	0.000233347	0.00236941
1274	|| id:ieu-b-104	Oral cavity cancer || id:ieu-b-4961	ieu-b-104	ieu-b-4961	372373	rs7969505	-0.000716871	0.000233011	0.00209406
1275	|| id:ieu-b-104	Oral cavity cancer || id:ieu-b-4961	ieu-b-104	ieu-b-4961	372373	rs797512	-0.000709073	0.000232934	0.0023338
1276	|| id:ieu-b-104	Oral cavity cancer || id:ieu-b-4961	ieu-b-104	ieu-b-4961	372373	rs7975898	-0.000713712	0.000232988	0.00218915
1277	|| id:ieu-b-104	Oral cavity cancer || id:ieu-b-4961	ieu-b-104	ieu-b-4961	372373	rs7979951	-0.000707508	0.000232861	0.00237898
1278	|| id:ieu-b-104	Oral cavity cancer || id:ieu-b-4961	ieu-b-104	ieu-b-4961	372373	rs79898473	-0.000716785	0.000233008	0.00209643
1279	|| id:ieu-b-104	Oral cavity cancer || id:ieu-b-4961	ieu-b-104	ieu-b-4961	372373	rs79916466	-0.000720736	0.000232931	0.00197341
1280	|| id:ieu-b-104	Oral cavity cancer || id:ieu-b-4961	ieu-b-104	ieu-b-4961	372373	rs80026423	-0.000717763	0.00023304	0.00207
1281	|| id:ieu-b-104	Oral cavity cancer || id:ieu-b-4961	ieu-b-104	ieu-b-4961	372373	rs80128199	-0.000713906	0.00023301	0.00218509
1282	|| id:ieu-b-104	Oral cavity cancer || id:ieu-b-4961	ieu-b-104	ieu-b-4961	372373	rs8016138	-0.000718504	0.000232995	0.0020439
1283	|| id:ieu-b-104	Oral cavity cancer || id:ieu-b-4961	ieu-b-104	ieu-b-4961	372373	rs80216463	-0.000717203	0.000233008	0.0020838
1284	|| id:ieu-b-104	Oral cavity cancer || id:ieu-b-4961	ieu-b-104	ieu-b-4961	372373	rs8026267	-0.000717348	0.000233009	0.0020796
1285	|| id:ieu-b-104	Oral cavity cancer || id:ieu-b-4961	ieu-b-104	ieu-b-4961	372373	rs8026338	-0.0007133	0.00023299	0.00220225
1286	|| id:ieu-b-104	Oral cavity cancer || id:ieu-b-4961	ieu-b-104	ieu-b-4961	372373	rs80275182	-0.000718439	0.00023299	0.00204536
1287	|| id:ieu-b-104	Oral cavity cancer || id:ieu-b-4961	ieu-b-104	ieu-b-4961	372373	rs80284847	-0.0007222	0.000232921	0.00193112
1288	|| id:ieu-b-104	Oral cavity cancer || id:ieu-b-4961	ieu-b-104	ieu-b-4961	372373	rs8031527	-0.000718411	0.000232992	0.00204643
1289	|| id:ieu-b-104	Oral cavity cancer || id:ieu-b-4961	ieu-b-104	ieu-b-4961	372373	rs80336016	-0.000718447	0.000233021	0.002048
1290	|| id:ieu-b-104	Oral cavity cancer || id:ieu-b-4961	ieu-b-104	ieu-b-4961	372373	rs8033889	-0.000724375	0.000232977	0.00187585
1291	|| id:ieu-b-104	Oral cavity cancer || id:ieu-b-4961	ieu-b-104	ieu-b-4961	372373	rs8034236	-0.000729532	0.000232506	0.00170281
1292	|| id:ieu-b-104	Oral cavity cancer || id:ieu-b-4961	ieu-b-104	ieu-b-4961	372373	rs8034564	-0.000703754	0.000232783	0.00250099
1293	|| id:ieu-b-104	Oral cavity cancer || id:ieu-b-4961	ieu-b-104	ieu-b-4961	372373	rs8045567	-0.000718072	0.000232992	0.00205645
1294	|| id:ieu-b-104	Oral cavity cancer || id:ieu-b-4961	ieu-b-104	ieu-b-4961	372373	rs8047501	-0.00071933	0.000232992	0.00201945
1295	|| id:ieu-b-104	Oral cavity cancer || id:ieu-b-4961	ieu-b-104	ieu-b-4961	372373	rs8052255	-0.000715509	0.000233009	0.00213528
1296	|| id:ieu-b-104	Oral cavity cancer || id:ieu-b-4961	ieu-b-104	ieu-b-4961	372373	rs8055709	-0.000716916	0.000233017	0.00209327
1297	|| id:ieu-b-104	Oral cavity cancer || id:ieu-b-4961	ieu-b-104	ieu-b-4961	372373	rs8080108	-0.000717457	0.000233016	0.00207695
1298	|| id:ieu-b-104	Oral cavity cancer || id:ieu-b-4961	ieu-b-104	ieu-b-4961	372373	rs808919	-0.00071652	0.00023304	0.00210741
1299	|| id:ieu-b-104	Oral cavity cancer || id:ieu-b-4961	ieu-b-104	ieu-b-4961	372373	rs8097	-0.000711248	0.000232931	0.00226216
1300	|| id:ieu-b-104	Oral cavity cancer || id:ieu-b-4961	ieu-b-104	ieu-b-4961	372373	rs8103017	-0.000718351	0.000233012	0.00204998
1301	|| id:ieu-b-104	Oral cavity cancer || id:ieu-b-4961	ieu-b-104	ieu-b-4961	372373	rs8106047	-0.000717139	0.000233012	0.00208606
1302	|| id:ieu-b-104	Oral cavity cancer || id:ieu-b-4961	ieu-b-104	ieu-b-4961	372373	rs8110792	-0.000716989	0.000233006	0.00209005
1303	|| id:ieu-b-104	Oral cavity cancer || id:ieu-b-4961	ieu-b-104	ieu-b-4961	372373	rs820077	-0.00072759	0.000233203	0.00180856
1304	|| id:ieu-b-104	Oral cavity cancer || id:ieu-b-4961	ieu-b-104	ieu-b-4961	372373	rs828907	-0.000720765	0.000232943	0.00197366
1305	|| id:ieu-b-104	Oral cavity cancer || id:ieu-b-4961	ieu-b-104	ieu-b-4961	372373	rs830030	-0.000722865	0.000232905	0.00191125
1306	|| id:ieu-b-104	Oral cavity cancer || id:ieu-b-4961	ieu-b-104	ieu-b-4961	372373	rs841216	-0.00071715	0.000233037	0.00208814
1307	|| id:ieu-b-104	Oral cavity cancer || id:ieu-b-4961	ieu-b-104	ieu-b-4961	372373	rs845982	-0.000709299	0.000232885	0.00232135
1308	|| id:ieu-b-104	Oral cavity cancer || id:ieu-b-4961	ieu-b-104	ieu-b-4961	372373	rs855614	-0.00070979	0.00023292	0.00230865
1309	|| id:ieu-b-104	Oral cavity cancer || id:ieu-b-4961	ieu-b-104	ieu-b-4961	372373	rs860326	-0.000714622	0.000233005	0.0021623
1310	|| id:ieu-b-104	Oral cavity cancer || id:ieu-b-4961	ieu-b-104	ieu-b-4961	372373	rs876670	-0.000713431	0.000232995	0.00219867
1311	|| id:ieu-b-104	Oral cavity cancer || id:ieu-b-4961	ieu-b-104	ieu-b-4961	372373	rs878110	-0.000708895	0.000232838	0.00233001
1312	|| id:ieu-b-104	Oral cavity cancer || id:ieu-b-4961	ieu-b-104	ieu-b-4961	372373	rs878521	-0.000710686	0.00023296	0.00228325
1313	|| id:ieu-b-104	Oral cavity cancer || id:ieu-b-4961	ieu-b-104	ieu-b-4961	372373	rs879394	-0.000711776	0.000233139	0.00226556
1314	|| id:ieu-b-104	Oral cavity cancer || id:ieu-b-4961	ieu-b-104	ieu-b-4961	372373	rs879823	-0.000721269	0.000232908	0.00195624
1315	|| id:ieu-b-104	Oral cavity cancer || id:ieu-b-4961	ieu-b-104	ieu-b-4961	372373	rs904706	-0.000715758	0.000233022	0.00212894
1316	|| id:ieu-b-104	Oral cavity cancer || id:ieu-b-4961	ieu-b-104	ieu-b-4961	372373	rs911549	-0.000713361	0.000232989	0.0022003
1317	|| id:ieu-b-104	Oral cavity cancer || id:ieu-b-4961	ieu-b-104	ieu-b-4961	372373	rs913422	-0.00071877	0.00023299	0.00203564
1318	|| id:ieu-b-104	Oral cavity cancer || id:ieu-b-4961	ieu-b-104	ieu-b-4961	372373	rs919109	-0.000717279	0.000233025	0.00208311
1319	|| id:ieu-b-104	Oral cavity cancer || id:ieu-b-4961	ieu-b-104	ieu-b-4961	372373	rs922388	-0.000718216	0.000232992	0.00205214
1320	|| id:ieu-b-104	Oral cavity cancer || id:ieu-b-4961	ieu-b-104	ieu-b-4961	372373	rs926644	-0.000722811	0.000232844	0.00190746
1321	|| id:ieu-b-104	Oral cavity cancer || id:ieu-b-4961	ieu-b-104	ieu-b-4961	372373	rs9267096	-0.000698721	0.000232247	0.00262514
1322	|| id:ieu-b-104	Oral cavity cancer || id:ieu-b-4961	ieu-b-104	ieu-b-4961	372373	rs9267444	-0.000694633	0.000231974	0.00274943
1323	|| id:ieu-b-104	Oral cavity cancer || id:ieu-b-4961	ieu-b-104	ieu-b-4961	372373	rs9270074	-0.000705408	0.000233112	0.00247772
1324	|| id:ieu-b-104	Oral cavity cancer || id:ieu-b-4961	ieu-b-104	ieu-b-4961	372373	rs9274257	-0.000700468	0.000232852	0.00262797
1325	|| id:ieu-b-104	Oral cavity cancer || id:ieu-b-4961	ieu-b-104	ieu-b-4961	372373	rs9274408	-0.000703622	0.0002328	0.00250751
1326	|| id:ieu-b-104	Oral cavity cancer || id:ieu-b-4961	ieu-b-104	ieu-b-4961	372373	rs9275373	-0.000729284	0.000232626	0.00171849
1327	|| id:ieu-b-104	Oral cavity cancer || id:ieu-b-4961	ieu-b-104	ieu-b-4961	372373	rs9276437	-0.000712821	0.000232994	0.00221784
1328	|| id:ieu-b-104	Oral cavity cancer || id:ieu-b-4961	ieu-b-104	ieu-b-4961	372373	rs929045	-0.000715678	0.000233045	0.00213355
1329	|| id:ieu-b-104	Oral cavity cancer || id:ieu-b-4961	ieu-b-104	ieu-b-4961	372373	rs9295	-0.000708766	0.00023298	0.00234877
1330	|| id:ieu-b-104	Oral cavity cancer || id:ieu-b-4961	ieu-b-104	ieu-b-4961	372373	rs9295565	-0.000703679	0.000232703	0.00249515
1331	|| id:ieu-b-104	Oral cavity cancer || id:ieu-b-4961	ieu-b-104	ieu-b-4961	372373	rs9310389	-0.000717697	0.000233049	0.00207277
1332	|| id:ieu-b-104	Oral cavity cancer || id:ieu-b-4961	ieu-b-104	ieu-b-4961	372373	rs9312447	-0.000714425	0.000233002	0.00216818
1333	|| id:ieu-b-104	Oral cavity cancer || id:ieu-b-4961	ieu-b-104	ieu-b-4961	372373	rs9321170	-0.000716662	0.000233068	0.00210572
1334	|| id:ieu-b-104	Oral cavity cancer || id:ieu-b-4961	ieu-b-104	ieu-b-4961	372373	rs9348981	-0.000713657	0.000233145	0.002206
1335	|| id:ieu-b-104	Oral cavity cancer || id:ieu-b-4961	ieu-b-104	ieu-b-4961	372373	rs9358566	-0.000717768	0.000233022	0.00206819
1336	|| id:ieu-b-104	Oral cavity cancer || id:ieu-b-4961	ieu-b-104	ieu-b-4961	372373	rs9358928	-0.000716289	0.000233043	0.00211463
1337	|| id:ieu-b-104	Oral cavity cancer || id:ieu-b-4961	ieu-b-104	ieu-b-4961	372373	rs9375411	-0.000718157	0.000233005	0.00205512
1338	|| id:ieu-b-104	Oral cavity cancer || id:ieu-b-4961	ieu-b-104	ieu-b-4961	372373	rs9375477	-0.000717387	0.000233053	0.00208246
1339	|| id:ieu-b-104	Oral cavity cancer || id:ieu-b-4961	ieu-b-104	ieu-b-4961	372373	rs9379084	-0.000717989	0.000233047	0.00206389
1340	|| id:ieu-b-104	Oral cavity cancer || id:ieu-b-4961	ieu-b-104	ieu-b-4961	372373	rs9400596	-0.000718802	0.000232986	0.00203433
1341	|| id:ieu-b-104	Oral cavity cancer || id:ieu-b-4961	ieu-b-104	ieu-b-4961	372373	rs9401305	-0.000716228	0.000233014	0.00211379
1342	|| id:ieu-b-104	Oral cavity cancer || id:ieu-b-4961	ieu-b-104	ieu-b-4961	372373	rs9419402	-0.000711789	0.000232954	0.00224696
1343	|| id:ieu-b-104	Oral cavity cancer || id:ieu-b-4961	ieu-b-104	ieu-b-4961	372373	rs942064	-0.000710453	0.000232925	0.00228742
1344	|| id:ieu-b-104	Oral cavity cancer || id:ieu-b-4961	ieu-b-104	ieu-b-4961	372373	rs9426902	-0.000718565	0.000232996	0.00204224
1345	|| id:ieu-b-104	Oral cavity cancer || id:ieu-b-4961	ieu-b-104	ieu-b-4961	372373	rs943656	-0.000708644	0.000232826	0.0023371
1346	|| id:ieu-b-104	Oral cavity cancer || id:ieu-b-4961	ieu-b-104	ieu-b-4961	372373	rs9438876	-0.000720834	0.000233	0.00197669
1347	|| id:ieu-b-104	Oral cavity cancer || id:ieu-b-4961	ieu-b-104	ieu-b-4961	372373	rs9439631	-0.000716896	0.000233015	0.0020937
1348	|| id:ieu-b-104	Oral cavity cancer || id:ieu-b-4961	ieu-b-104	ieu-b-4961	372373	rs9442580	-0.000717976	0.000233024	0.00206218
1349	|| id:ieu-b-104	Oral cavity cancer || id:ieu-b-4961	ieu-b-104	ieu-b-4961	372373	rs9461209	-0.000712823	0.00023298	0.00221644
1350	|| id:ieu-b-104	Oral cavity cancer || id:ieu-b-4961	ieu-b-104	ieu-b-4961	372373	rs9479117	-0.000717598	0.00023302	0.00207307
1351	|| id:ieu-b-104	Oral cavity cancer || id:ieu-b-4961	ieu-b-104	ieu-b-4961	372373	rs9492447	-0.00072437	0.000233022	0.0018798
1352	|| id:ieu-b-104	Oral cavity cancer || id:ieu-b-4961	ieu-b-104	ieu-b-4961	372373	rs9508040	-0.00071829	0.000232991	0.00204985
1353	|| id:ieu-b-104	Oral cavity cancer || id:ieu-b-4961	ieu-b-104	ieu-b-4961	372373	rs9535292	-0.000701326	0.000232552	0.0025632
1354	|| id:ieu-b-104	Oral cavity cancer || id:ieu-b-4961	ieu-b-104	ieu-b-4961	372373	rs9538603	-0.000707765	0.000232765	0.00236047
1355	|| id:ieu-b-104	Oral cavity cancer || id:ieu-b-4961	ieu-b-104	ieu-b-4961	372373	rs9542595	-0.000712332	0.000232993	0.00223336
1356	|| id:ieu-b-104	Oral cavity cancer || id:ieu-b-4961	ieu-b-104	ieu-b-4961	372373	rs9585327	-0.000706069	0.000232672	0.00240849
1357	|| id:ieu-b-104	Oral cavity cancer || id:ieu-b-4961	ieu-b-104	ieu-b-4961	372373	rs9607012	-0.00071036	0.000232911	0.00228896
1358	|| id:ieu-b-104	Oral cavity cancer || id:ieu-b-4961	ieu-b-104	ieu-b-4961	372373	rs9614144	-0.000721433	0.000232929	0.0019534
1359	|| id:ieu-b-104	Oral cavity cancer || id:ieu-b-4961	ieu-b-104	ieu-b-4961	372373	rs9662308	-0.000712959	0.000233025	0.0022165
1360	|| id:ieu-b-104	Oral cavity cancer || id:ieu-b-4961	ieu-b-104	ieu-b-4961	372373	rs967497	-0.000712611	0.000232968	0.00222192
1361	|| id:ieu-b-104	Oral cavity cancer || id:ieu-b-4961	ieu-b-104	ieu-b-4961	372373	rs9696672	-0.000715174	0.00023301	0.00214571
1362	|| id:ieu-b-104	Oral cavity cancer || id:ieu-b-4961	ieu-b-104	ieu-b-4961	372373	rs9701805	-0.000712184	0.000233075	0.0022461
1363	|| id:ieu-b-104	Oral cavity cancer || id:ieu-b-4961	ieu-b-104	ieu-b-4961	372373	rs9747025	-0.00072493	0.000232823	0.00184789
1364	|| id:ieu-b-104	Oral cavity cancer || id:ieu-b-4961	ieu-b-104	ieu-b-4961	372373	rs975736	-0.000716062	0.000233021	0.00211954
1365	|| id:ieu-b-104	Oral cavity cancer || id:ieu-b-4961	ieu-b-104	ieu-b-4961	372373	rs977143	-0.000718246	0.000233023	0.00205409
1366	|| id:ieu-b-104	Oral cavity cancer || id:ieu-b-4961	ieu-b-104	ieu-b-4961	372373	rs9787983	-0.000712228	0.000232986	0.00223602
1367	|| id:ieu-b-104	Oral cavity cancer || id:ieu-b-4961	ieu-b-104	ieu-b-4961	372373	rs9788066	-0.00071769	0.000233002	0.00206873
1368	|| id:ieu-b-104	Oral cavity cancer || id:ieu-b-4961	ieu-b-104	ieu-b-4961	372373	rs979453	-0.000723213	0.000232846	0.00189656
1369	|| id:ieu-b-104	Oral cavity cancer || id:ieu-b-4961	ieu-b-104	ieu-b-4961	372373	rs9806850	-0.000717685	0.000233015	0.00207003
1370	|| id:ieu-b-104	Oral cavity cancer || id:ieu-b-4961	ieu-b-104	ieu-b-4961	372373	rs9807668	-0.000709575	0.000232928	0.00231653
1371	|| id:ieu-b-104	Oral cavity cancer || id:ieu-b-4961	ieu-b-104	ieu-b-4961	372373	rs9809116	-0.000711397	0.000233044	0.00226843
1372	|| id:ieu-b-104	Oral cavity cancer || id:ieu-b-4961	ieu-b-104	ieu-b-4961	372373	rs983209	-0.000719328	0.000232974	0.00201784
1373	|| id:ieu-b-104	Oral cavity cancer || id:ieu-b-4961	ieu-b-104	ieu-b-4961	372373	rs984399	-0.000716863	0.000233047	0.00209766
1374	|| id:ieu-b-104	Oral cavity cancer || id:ieu-b-4961	ieu-b-104	ieu-b-4961	372373	rs9881798	-0.000721283	0.000232908	0.00195579
1375	|| id:ieu-b-104	Oral cavity cancer || id:ieu-b-4961	ieu-b-104	ieu-b-4961	372373	rs9886260	-0.000722972	0.000232936	0.00191089
1376	|| id:ieu-b-104	Oral cavity cancer || id:ieu-b-4961	ieu-b-104	ieu-b-4961	372373	rs9892893	-0.000722573	0.000232959	0.00192403
1377	|| id:ieu-b-104	Oral cavity cancer || id:ieu-b-4961	ieu-b-104	ieu-b-4961	372373	rs9894577	-0.000711	0.000232989	0.00227587
1378	|| id:ieu-b-104	Oral cavity cancer || id:ieu-b-4961	ieu-b-104	ieu-b-4961	372373	rs9904253	-0.000721995	0.000232884	0.00193366
1379	|| id:ieu-b-104	Oral cavity cancer || id:ieu-b-4961	ieu-b-104	ieu-b-4961	372373	rs9905106	-0.00072089	0.000232971	0.00197253
1380	|| id:ieu-b-104	Oral cavity cancer || id:ieu-b-4961	ieu-b-104	ieu-b-4961	372373	rs9912553	-0.000715912	0.000233197	0.00214064
1381	|| id:ieu-b-104	Oral cavity cancer || id:ieu-b-4961	ieu-b-104	ieu-b-4961	372373	rs9915020	-0.000717268	0.000233048	0.00208553
1382	|| id:ieu-b-104	Oral cavity cancer || id:ieu-b-4961	ieu-b-104	ieu-b-4961	372373	rs9928278	-0.000720748	0.000232975	0.00197695
1383	|| id:ieu-b-104	Oral cavity cancer || id:ieu-b-4961	ieu-b-104	ieu-b-4961	372373	rs9939448	-0.000715359	0.000233015	0.00214046
1384	|| id:ieu-b-104	Oral cavity cancer || id:ieu-b-4961	ieu-b-104	ieu-b-4961	372373	rs9941229	-0.000715312	0.000233008	0.00214129
1385	|| id:ieu-b-104	Oral cavity cancer || id:ieu-b-4961	ieu-b-104	ieu-b-4961	372373	rs9970286	-0.000697467	0.000232294	0.00267759
1386	|| id:ieu-b-104	Oral cavity cancer || id:ieu-b-4961	ieu-b-104	ieu-b-4961	372373	rs998749	-0.000720092	0.000233063	0.00200366
1387	|| id:ieu-b-104	Oral cavity cancer || id:ieu-b-4961	ieu-b-104	ieu-b-4961	372373	rs999050	-0.000716337	0.000233009	0.00211007
1388	|| id:ieu-b-104	Oral cavity cancer || id:ieu-b-4961	ieu-b-104	ieu-b-4961	372373	All	-0.000716024	0.000232874	0.00210694
